# Supplementary material for: Nucleotide-binding oligomerization domain containing-like receptor family, caspase recruitment domain (CARD) containing 4 (NLRC4) regulates intrapulmonary replication of aerosolized Legionella pneumophila
Source: BMC Infect Dis. 2013 Aug 10;13:371. doi: 10.1186/1471-2334-13-371 (PMC3751498; doi:10.1186/1471-2334-13-371)
Supplement: Additional file 1: Table S1 — Genes differentially expressed in WT lungs after aerosol infection with Lp. Genes in this list had differentially expressed mRNA in WT Lp-infected lungs compared to uninfected controls. Log2 fold change was determined by the averaged difference between the Log2 mRNA values in lungs infected with Lp (WTstim) and uninfected lungs (WTunstim). Average expression in WTstim and WTunstim is the average of Log2 transformed mRNA expression values in two mice. Genes named “---” had no identifiers in probeset. Probe identifiers are from Affymetrix 2.0 array designations. Unadjusted p values were determined as described in methods. Adjusted p values were determined using a false discovery rate of 5% in the method of Benjamini and Hochberg (see methods). [file 1471-2334-13-371-S1.xlsx]

## Sheet: Table S1
Table S1: Genes differentially expressed in WT lungs after aerosol infection with Lp.
Gene Identification	Probe Identifier	Log2 Fold Change	Average WTstim	Average WTunstim	pValue (unadjusted)	pValue (Adjusted)	NLRC4-/- pvalue
solute carrier family 26, member 4	1419725_at	5.72337	11.7925	6.06916	3.03642e-10	1.36946e-05	1
CD14 antigen	1417268_at	3.93119	13.7088	9.77763	7.01538e-10	1.582e-05	1
chemokine (C-X-C motif) ligand 1	1419209_at	7.3792	13.1586	5.77938	1.15086e-09	1.73017e-05	1
epiregulin	1419431_at	3.49921	7.32756	3.82835	2.39634e-09	2.07454e-05	1
gene model 1960, (NCBI)	1438148_at	8.58179	12.312	3.73022	3.14798e-09	2.07454e-05	1
chemokine (C-X-C motif) ligand 1	1457644_s_at	5.81225	12.8177	7.00545	3.21984e-09	2.07454e-05	1
STEAP family member 4	1460197_a_at	3.87918	12.1446	8.26537	2.77561e-09	2.07454e-05	1
RIKEN cDNA G530011O06 gene	1440342_at	6.17593	10.8372	4.66126	4.40405e-09	2.48284e-05	0
interleukin 4 induced 1	1419192_at	5.38799	11.6949	6.30692	6.15863e-09	3.08623e-05	1
chemokine (C-X-C motif) ligand 2	1449984_at	8.64166	12.7528	4.11119	7.36743e-09	3.32279e-05	1
tumor necrosis factor, alpha-induced protein 2	1416273_at	3.74308	11.4295	7.68645	9.89213e-09	4.05586e-05	1
tumor necrosis factor, alpha-induced protein 2	1438855_x_at	3.62433	12.4999	8.8756	1.39263e-08	5.2341e-05	1
tumor necrosis factor, alpha-induced protein 3	1433699_at	3.25803	12.2393	8.98126	1.72782e-08	5.68753e-05	1
solute carrier family 5 (sodium/glucose cotransporter), member 1	1455431_at	2.72633	8.27558	5.54925	1.76549e-08	5.68753e-05	1
cytidine 5'-triphosphate synthase	1416563_at	2.69354	11.8403	9.14675	2.66505e-08	5.93896e-05	1
oncostatin M receptor	1418675_at	2.33591	9.88288	7.54697	2.61908e-08	5.93896e-05	1
interleukin 1 alpha	1421473_at	4.77298	10.3931	5.62011	2.38141e-08	5.93896e-05	1
STEAP family member 4	1425829_a_at	4.07063	11.0176	6.94701	2.75057e-08	5.93896e-05	1
GTP cyclohydrolase 1	1429692_s_at	2.26123	9.84701	7.58578	2.57239e-08	5.93896e-05	1
nuclear factor of kappa light polypeptide gene enhancer in B-cells inhibitor, epsilon	1431843_a_at	3.08288	9.27855	6.19566	2.76531e-08	5.93896e-05	1
expressed sequence AA467197	1434046_at	4.02075	9.51982	5.49907	2.59711e-08	5.93896e-05	1
suppressor of cytokine signaling 3	1416576_at	3.53936	11.3764	7.83708	3.3935e-08	6.43624e-05	1
chemokine (C-C motif) ligand 17	1419413_at	4.15487	11.6466	7.4917	3.42497e-08	6.43624e-05	1
lymphocyte antigen 6 complex, locus I	1425890_at	2.05517	9.1202	7.06503	3.42354e-08	6.43624e-05	1
C-type lectin domain family 4, member e	1420330_at	4.36304	10.3935	6.03046	3.77759e-08	6.81493e-05	1
B-cell leukemia/lymphoma 3	1418133_at	3.5707	10.976	7.40532	3.9745e-08	6.89438e-05	1
GTP cyclohydrolase 1	1420499_at	2.25291	10.1078	7.85485	4.59793e-08	7.68042e-05	1
v-maf musculoaponeurotic fibrosarcoma oncogene family, protein F (avian)	1418936_at	2.31052	10.0554	7.74487	5.67148e-08	8.86896e-05	1
serum amyloid A 3	1450826_a_at	6.9027	13.4483	6.54557	5.70275e-08	8.86896e-05	1
cholecystokinin A receptor	1421195_at	-2.1622	7.74911	9.91131	6.41705e-08	9.64717e-05	-1
tumor necrosis factor receptor superfamily, member 9	1428034_a_at	4.6458	8.8119	4.1661	7.10992e-08	0.00010344	1
NADPH oxidase organizer 1	1425151_a_at	3.07519	9.77035	6.69517	7.50721e-08	0.000105807	1
cholesterol 25-hydroxylase	1449227_at	4.26192	12.4913	8.2294	7.76761e-08	0.00010616	1
metallothionein 2	1428942_at	4.00309	13.2667	9.26365	8.18219e-08	0.000108537	1
aquaporin 3	1422008_a_at	2.24058	5.97542	3.73484	8.80577e-08	0.000110319	1
zinc finger CCCH type containing 12A	1443993_at	2.01365	7.67755	5.66391	8.73985e-08	0.000110319	1
upstream binding transcription factor, RNA polymerase I	1455490_at	2.15742	11.3856	9.22817	9.54072e-08	0.000116296	1
chemokine (C-C motif) ligand 3	1419561_at	6.34444	11.8625	5.51805	1.05079e-07	0.000121667	1
CCR4 carbon catabolite repression 4-like (S. cerevisiae)	1425837_a_at	2.54343	9.90308	7.35966	1.05209e-07	0.000121667	1
LPS-induced TN factor	1416304_at	2.0284	11.4793	9.45094	1.13787e-07	0.000128298	1
RIKEN cDNA C630028N24 gene	1435691_at	-1.80683	6.51131	8.31814	1.20607e-07	0.00013267	-1
interleukin 1 receptor antagonist	1451798_at	2.82728	10.4478	7.62049	1.25698e-07	0.000134979	1
EGL nine homolog 3 (C. elegans)	1418649_at	2.2429	8.30994	6.06704	1.49148e-07	0.000140197	1
toll-like receptor 2	1419132_at	2.11404	11.0741	8.9601	1.49274e-07	0.000140197	1
chemokine (C-C motif) ligand 12	1419282_at	4.22901	10.1792	5.95015	1.36926e-07	0.000140197	1
tumor necrosis factor	1419607_at	2.64212	9.47257	6.83044	1.51278e-07	0.000140197	1
leucine rich repeat protein 3, neuronal	1434539_at	-1.70494	6.5761	8.28105	1.49258e-07	0.000140197	-1
suppressor of cytokine signaling 3	1455899_x_at	3.32284	12.6226	9.29977	1.48255e-07	0.000140197	1
nuclear factor of kappa light polypeptide gene enhancer in B-cells inhibitor, epsilon	1458299_s_at	3.26085	10.6149	7.35406	1.52317e-07	0.000140197	1
secreted and transmembrane 1B	1419478_at	3.30414	8.15849	4.85435	1.65859e-07	0.000149608	1
CD177 antigen	1424509_at	2.82025	9.1282	6.30795	1.81475e-07	0.000151569	1
solute carrier family 39 (zinc transporter), member 14	1427035_at	2.23345	9.36244	7.12899	1.76496e-07	0.000151569	1
ATPase, H+ transporting, lysosomal V1 subunit C2	1430306_a_at	-1.927	7.75368	9.68067	1.80969e-07	0.000151569	-1
expressed sequence AW112010	1434372_at	2.08525	13.0802	10.995	1.74136e-07	0.000151569	1
thrombospondin 1 /// similar to thrombospondin 1	1460302_at	2.27592	11.6413	9.36537	1.85614e-07	0.000152207	1
colony stimulating factor 2 (granulocyte-macrophage)	1427429_at	4.61567	11.6629	7.04727	1.89498e-07	0.000152617	1
B-cell leukemia/lymphoma 2 related protein A1a /// B-cell leukemia/lymphoma 2 related protein A1b /// B-cell leukemia/lymphoma 2 related protein A1d	1419004_s_at	1.89602	11.8919	9.99592	2.14045e-07	0.000161031	1
delta-like 1 (Drosophila)	1419204_at	2.16925	9.92251	7.75325	2.09215e-07	0.000161031	1
carbonic anhydrase 13	1421307_at	2.24773	7.96156	5.71383	2.16322e-07	0.000161031	1
RIKEN cDNA A030007L17 gene	1435695_a_at	1.94216	9.65476	7.71259	2.10305e-07	0.000161031	1
aquaporin 3	1450460_at	1.96054	8.08885	6.12831	2.17798e-07	0.000161031	1
AT rich interactive domain 5A (Mrf1 like)	1451340_at	2.3486	9.75681	7.40821	2.24201e-07	0.000163092	1
interleukin 1 receptor antagonist	1425663_at	2.4286	8.82438	6.39578	2.62856e-07	0.000183307	1
sorbitol dehydrogenase	1438183_x_at	-1.95363	6.0228	7.97643	2.64183e-07	0.000183307	0
growth arrest and DNA-damage-inducible 45 gamma	1453851_a_at	2.28552	10.4231	8.13755	2.61889e-07	0.000183307	1
chemokine (C-X-C motif) ligand 10	1418930_at	5.44221	11.9316	6.48935	2.80638e-07	0.000191773	1
complement factor B	1417314_at	2.95325	10.834	7.88072	3.18537e-07	0.00019536	1
pleckstrin	1417523_at	2.22625	9.97842	7.75217	3.02785e-07	0.00019536	1
glutamine fructose-6-phosphate transaminase 2	1418753_at	2.13794	9.79957	7.66163	3.15455e-07	0.00019536	1
arginase type II	1418847_at	2.8169	10.2615	7.44464	3.5086e-07	0.00019536	1
membrane-spanning 4-domains, subfamily A, member 6D	1419599_s_at	1.76079	9.56004	7.79925	2.95434e-07	0.00019536	1
leukemia inhibitory factor	1421207_at	2.70486	8.22126	5.5164	3.40809e-07	0.00019536	1
interleukin 1 receptor antagonist	1423017_a_at	2.94047	10.4131	7.47265	3.30562e-07	0.00019536	1
serine (or cysteine) peptidase inhibitor, clade A, member 3G	1424923_at	3.63122	11.5961	7.96487	3.46535e-07	0.00019536	1
regulator of G-protein signaling 16	1426037_a_at	4.19936	8.81402	4.61466	2.97237e-07	0.00019536	1
RAB20, member RAS oncogene family	1438097_at	2.55018	9.58008	7.02989	3.43408e-07	0.00019536	1
superoxide dismutase 2, mitochondrial	1448610_a_at	1.68119	12.7014	11.0203	3.33911e-07	0.00019536	1
chemokine (C-C motif) ligand 9	1448898_at	2.69655	11.0644	8.36785	3.22166e-07	0.00019536	1
interleukin 6	1450297_at	7.26925	11.9849	4.71567	3.31622e-07	0.00019536	1
similar to thrombospondin 1	1450377_at	2.34616	10.454	8.10779	3.33914e-07	0.00019536	1
Zinc finger protein 236 /// CDNA clone IMAGE:4009820	1452426_x_at	2.47404	11.2672	8.79321	3.18192e-07	0.00019536	1
suppressor of cytokine signaling 3	1456212_x_at	3.23516	11.9539	8.71869	3.5762e-07	0.000196695	1
caspase 4, apoptosis-related cysteine peptidase	1449591_at	2.53121	10.693	8.16178	4.07315e-07	0.000221329	1
CD44 antigen	1452483_a_at	1.56149	11.2825	9.72103	4.16619e-07	0.00022369	1
serine (or cysteine) peptidase inhibitor, clade A, member 3N	1419100_at	2.07087	11.7912	9.7203	4.24808e-07	0.000225403	1
RIKEN cDNA 1200003I10 gene /// RIKEN cDNA 1200015M12 gene /// RIKEN cDNA 1200016E24 gene /// RIKEN cDNA A130040M12 gene /// RIKEN cDNA E430024C06 gene	1427932_s_at	1.73581	13.8777	12.1419	4.30404e-07	0.000225717	1
gap junction membrane channel protein alpha 1	1415801_at	1.96471	10.6956	8.73093	4.41431e-07	0.000228839	1
basic helix-loop-helix domain containing, class B2	1418025_at	1.53004	11.7379	10.2079	4.58674e-07	0.000229793	1
chemokine (C-C motif) ligand 7	1421228_at	4.81463	10.2952	5.4806	4.62282e-07	0.000229793	1
zinc finger CCCH type containing 12A	1427348_at	2.85334	9.46711	6.61377	4.5774e-07	0.000229793	1
chemokine (C-C motif) ligand 19	1449277_at	2.98463	10.7225	7.73785	4.63653e-07	0.000229793	1
avian reticuloendotheliosis viral (v-rel) oncogene related B	1417856_at	2.42499	9.77491	7.34993	4.89127e-07	0.000237205	1
glycerol kinase	1422703_at	2.08445	9.61529	7.53084	4.84713e-07	0.000237205	1
acid phosphatase-like 2	1456735_x_at	-1.87516	7.43914	9.31429	5.04892e-07	0.000242246	-1
heparan sulfate 6-O-sulfotransferase 1	1417293_at	1.642	8.95743	7.31543	5.37196e-07	0.000254694	1
immediate early response 3	1419647_a_at	1.64931	13.397	11.7477	5.47777e-07	0.000254694	1
arginase type II	1438841_s_at	2.8338	9.16433	6.33053	5.45364e-07	0.000254694	1
leucine-rich alpha-2-glycoprotein 1	1417290_at	1.98354	12.9352	10.9516	5.79851e-07	0.000257475	1
nuclear factor of kappa light polypeptide gene enhancer in B-cells inhibitor, zeta	1417483_at	2.97928	11.9324	8.95307	5.72288e-07	0.000257475	1
cytochrome P450, family 7, subfamily b, polypeptide 1	1421074_at	2.15987	9.11247	6.9526	5.70836e-07	0.000257475	1
protein phosphatase 1, regulatory (inhibitor) subunit 14c	1430286_s_at	-1.78706	8.54862	10.3357	5.73676e-07	0.000257475	-1
proviral integration site 1	1435458_at	2.15382	10.493	8.33913	5.82303e-07	0.000257475	1
LPS-induced TN factor	1416303_at	1.71229	12.1793	10.467	6.5608e-07	0.000264195	1
protein tyrosine phosphatase, non-receptor type 2	1417140_a_at	1.89456	11.0758	9.18128	6.2348e-07	0.000264195	1
inhibitor of kappaB kinase epsilon	1417813_at	1.56895	8.35945	6.7905	6.48244e-07	0.000264195	1
potassium channel tetramerisation domain containing 1	1422293_a_at	1.72922	8.71	6.98078	6.44039e-07	0.000264195	1
myelocytomatosis oncogene	1424942_a_at	2.5689	9.74607	7.17717	6.30744e-07	0.000264195	1
solute carrier family 7 (cationic amino acid transporter, y+ system), member 2	1426008_a_at	2.52784	8.85341	6.32557	6.20771e-07	0.000264195	1
RIKEN cDNA 2610307O08 gene	1427911_at	2.03818	10.6901	8.65191	6.54829e-07	0.000264195	1
tumor necrosis factor, alpha-induced protein 3	1450829_at	2.95965	10.2594	7.29975	6.43136e-07	0.000264195	1
DNA segment, human D4S114	1450839_at	-1.60395	8.82801	10.432	6.47446e-07	0.000264195	0
tumor necrosis factor receptor superfamily, member 9	1460469_at	2.32169	9.52782	7.20614	6.27449e-07	0.000264195	1
leucine-rich repeat LGI family, member 3	1433667_at	-1.88096	8.54414	10.4251	6.64062e-07	0.000265043	-1
superoxide dismutase 2, mitochondrial	1417193_at	1.86191	12.7868	10.9249	6.89732e-07	0.000272874	1
nuclear factor of kappa light polypeptide gene enhancer in B-cells 2, p49/p100	1425902_a_at	2.17052	9.81161	7.64109	6.97161e-07	0.000273414	1
matrix metallopeptidase 12	1449153_at	1.85497	8.3594	6.50443	7.09258e-07	0.000275761	1
lipocalin 2	1427747_a_at	2.45425	13.4282	10.974	7.27736e-07	0.000280527	1
prostaglandin E synthase	1449450_at	2.26954	9.79368	7.52415	7.50378e-07	0.000286803	1
tissue inhibitor of metalloproteinase 1	1460227_at	3.62484	11.2904	7.66553	7.61466e-07	0.000288596	1
interleukin 1 beta	1449399_a_at	4.81476	13.0107	8.19598	7.73446e-07	0.000290693	1
Jun-B oncogene	1415899_at	2.17122	11.0271	8.85586	8.24465e-07	0.000301879	1
oncostatin M receptor	1418674_at	2.03883	12.0015	9.96265	8.29982e-07	0.000301879	1
ets variant gene 5	1428142_at	-1.81549	9.26726	11.0827	8.25931e-07	0.000301879	-1
DNA segment, human D4S114	1436736_x_at	-1.59247	9.36879	10.9613	8.21872e-07	0.000301879	0
DNA segment, Chr 17, human D6S56E 5	1417822_at	2.14475	11.7052	9.56041	8.62169e-07	0.000311078	1
adrenomedullin	1416077_at	3.8227	11.2071	7.38441	8.85415e-07	0.000311896	1
fibroblast growth factor 23	1422176_at	1.56149	6.32527	4.76378	8.81776e-07	0.000311896	0
chemokine (C-X-C motif) ligand 16	1449195_s_at	1.46652	10.2382	8.77169	8.76631e-07	0.000311896	1
Rho family GTPase 1	1455197_at	4.08059	11.1663	7.08566	8.92099e-07	0.000311896	1
microfibrillar-associated protein 3-like	1428804_at	-1.56451	7.54931	9.11382	9.311e-07	0.000320857	-1
nuclear factor of kappa light polypeptide gene enhancer in B-cells inhibitor, zeta	1448728_a_at	3.14694	10.6706	7.5237	9.31957e-07	0.000320857	1
G protein-coupled receptor 109A	1419721_at	2.56252	9.47135	6.90883	9.41127e-07	0.000321559	1
chemokine (C-C motif) ligand 9	1417936_at	2.59386	11.6232	9.02931	1.01983e-06	0.000335372	1
membrane-spanning 4-domains, subfamily A, member 6D	1419598_at	1.86945	8.44511	6.57566	9.91584e-07	0.000335372	1
solute carrier family 7 (cationic amino acid transporter, y+ system), member 2	1422648_at	2.06423	9.0969	7.03267	1.0048e-06	0.000335372	1
glycerol kinase	1422704_at	2.02738	10.9357	8.9083	1.03361e-06	0.000335372	1
restin-like 2	1427278_at	1.58284	10.2947	8.71186	1.0275e-06	0.000335372	1
neuritin 1	1428393_at	-1.88682	7.3756	9.26242	9.9994e-07	0.000335372	-1
very low density lipoprotein receptor	1435893_at	-1.57148	7.1271	8.69858	1.03036e-06	0.000335372	-1
RIKEN cDNA 1200015M12 gene /// RIKEN cDNA 1200016E24 gene /// RIKEN cDNA A130040M12 gene /// RIKEN cDNA E430024C06 gene	1435137_s_at	1.62376	13.6065	11.9827	1.0628e-06	0.000340512	1
interferon regulatory factor 1	1448436_a_at	1.45469	12.034	10.5793	1.06702e-06	0.000340512	1
bradykinin receptor, beta 1	1450586_at	2.40694	8.50713	6.10019	1.0721e-06	0.000340512	1
Traf2 binding protein	1426501_a_at	2.30229	10.2618	7.95956	1.10685e-06	0.000347744	1
Proviral integration site 1	1435872_at	1.92931	11.5352	9.60591	1.11029e-06	0.000347744	1
DNA segment, Chr 17, human D6S56E 5	1417821_at	2.62077	11.9704	9.34967	1.14375e-06	0.000350913	1
ankyrin repeat domain 1 (cardiac muscle)	1420992_at	2.09796	10.7777	8.67971	1.13338e-06	0.000350913	1
chemokine (C-C motif) ligand 20	1422029_at	6.09908	12.0992	6.0001	1.13839e-06	0.000350913	1
tight junction protein 3	1417896_at	1.47821	8.82912	7.35091	1.17626e-06	0.000356732	1
metallothionein 1	1422557_s_at	2.55617	13.2052	10.649	1.17853e-06	0.000356732	1
nuclear factor of kappa light chain gene enhancer in B-cells inhibitor, alpha	1448306_at	2.05882	13.0621	11.0033	1.22225e-06	0.00036562	1
RIKEN cDNA 6330406I15 gene	1452244_at	1.56821	8.71101	7.1428	1.22411e-06	0.00036562	1
solute carrier family 5 (sodium/glucose cotransporter), member 1	1419057_at	2.33062	8.71852	6.3879	1.28925e-06	0.000382542	1
RIKEN cDNA 3830431G21 gene	1436035_at	-1.46557	5.71879	7.18436	1.34226e-06	0.00039567	-1
RIKEN cDNA 4933436C20 gene	1431297_a_at	-1.42228	5.66876	7.09104	1.35859e-06	0.00039788	-1
ets variant gene 5	1450082_s_at	-1.73827	7.72948	9.46775	1.3722e-06	0.000399275	0
cytochrome P450, family 7, subfamily b, polypeptide 1	1421075_s_at	1.98494	9.02426	7.03932	1.39213e-06	0.000402477	1
myeloid differentiation primary response gene 88	1419272_at	1.6544	11.2325	9.57813	1.41469e-06	0.000406393	1
gap junction membrane channel protein alpha 1	1415800_at	1.40338	12.3705	10.9671	1.42527e-06	0.000406843	1
RIKEN cDNA 1110017F19 gene	1444262_at	-1.52205	8.33305	9.8551	1.49127e-06	0.000423006	-1
ST3 beta-galactoside alpha-2,3-sialyltransferase 1	1418946_at	1.63744	9.68562	8.04818	1.55714e-06	0.000436228	1
gap junction membrane channel protein alpha 1	1438945_x_at	1.37956	11.8992	10.5197	1.56224e-06	0.000436228	1
---	1449896_at	1.2258	8.501	7.2752	1.5669e-06	0.000436228	1
macrophage scavenger receptor 1	1422062_at	1.75456	8.55917	6.80461	1.60505e-06	0.000444106	1
small chemokine (C-C motif) ligand 11	1417789_at	2.77997	9.64989	6.86992	1.62335e-06	0.000446432	1
dermokine	1428781_at	1.69484	11.0155	9.32066	1.66483e-06	0.000452321	1
similar to myosin, heavy polypeptide 4, skeletal muscle /// similar to myosin, heavy polypeptide 7, cardiac muscle, beta	1448553_at	-1.93059	5.78589	7.71647	1.65746e-06	0.000452321	-1
superoxide dismutase 2, mitochondrial	1454976_at	2.06718	10.77	8.70283	1.73774e-06	0.000469305	1
WD repeat domain 77	1430289_a_at	1.25031	8.62899	7.37868	1.75696e-06	0.000471671	1
MARCKS-like 1	1415922_s_at	1.8516	9.65048	7.79888	1.80281e-06	0.000475228	1
vanin 3	1420723_at	1.65873	9.66728	8.00854	1.79565e-06	0.000475228	1
RIKEN cDNA 9130015G15 gene	1430921_at	-2.11973	4.49365	6.61339	1.78951e-06	0.000475228	-1
aquaporin 4	1434449_at	1.27355	8.89725	7.6237	1.8156e-06	0.000475228	1
Fas (TNF receptor superfamily member)	1460251_at	1.53989	10.8184	9.2785	1.8229e-06	0.000475228	1
RRS1 ribosome biogenesis regulator homolog (S. cerevisiae)	1416998_at	1.19068	9.69833	8.50765	1.96603e-06	0.000481901	1
clusterin	1418626_a_at	1.43172	12.4289	10.9972	1.87718e-06	0.000481901	1
CCAAT/enhancer binding protein (C/EBP), alpha	1418982_at	-1.0978	9.63123	10.729	1.88163e-06	0.000481901	-1
glycoprotein 49 A /// leukocyte immunoglobulin-like receptor, subfamily B, member 4	1420394_s_at	2.38205	12.0333	9.65124	1.95961e-06	0.000481901	1
G protein-coupled receptor 84	1420591_at	2.42095	7.4141	4.99316	1.92406e-06	0.000481901	1
X transporter protein 3 similar 1 gene	1427221_at	2.85889	8.54156	5.68267	1.92254e-06	0.000481901	0
TNFAIP3 interacting protein 1	1427689_a_at	2.25925	11.9041	9.64487	1.90676e-06	0.000481901	1
very low density lipoprotein receptor	1434465_x_at	-1.76291	8.6225	10.3854	1.96396e-06	0.000481901	-1
hypothetical protein LOC620695	1455271_at	2.82414	12.249	9.42482	1.86379e-06	0.000481901	1
RIKEN cDNA D730005E14 gene	1458362_at	2.62076	7.80791	5.18714	1.90372e-06	0.000481901	1
triggering receptor expressed on myeloid cells 1	1460282_at	3.09636	8.05588	4.95952	1.93572e-06	0.000481901	1
D site albumin promoter binding protein	1438211_s_at	-1.5958	10.1703	11.7661	2.12112e-06	0.000517106	1
coagulation factor X	1449305_at	1.41458	8.42512	7.01054	2.1405e-06	0.000519025	1
protein phosphatase 1, regulatory (inhibitor) subunit 14c	1417701_at	-1.79408	8.82197	10.6161	2.15358e-06	0.000519404	-1
solute carrier family 13 (sodium-dependent dicarboxylate transporter), member 3	1438377_x_at	1.37814	7.92527	6.54713	2.17911e-06	0.000522766	1
cDNA sequence AY078069	1436074_at	2.2278	8.80548	6.57768	2.22672e-06	0.000528157	1
adrenomedullin	1447839_x_at	3.73322	11.3763	7.64306	2.23671e-06	0.000528157	1
regulator of G-protein signaling 16	1455265_a_at	2.24966	9.34115	7.09149	2.21521e-06	0.000528157	1
CD83 antigen	1416111_at	3.92286	12.0561	8.13324	2.25489e-06	0.000529676	1
gap junction membrane channel protein alpha 1	1438650_x_at	1.30291	11.8598	10.5568	2.29623e-06	0.000534527	1
metallothionein 1	1451612_at	2.92941	8.78406	5.85465	2.29925e-06	0.000534527	1
fos-like antigen 2 /// similar to fos-like antigen 2	1437247_at	2.02384	11.7089	9.6851	2.31363e-06	0.000535112	1
C-type lectin domain family 4, member e	1420331_at	2.98619	8.2102	5.22402	2.40201e-06	0.000550846	1
ankyrin repeat domain 1 (cardiac muscle)	1420991_at	2.12957	11.0245	8.89497	2.40608e-06	0.000550846	1
Adult male medulla oblongata cDNA, RIKEN full-length enriched library, clone:6330578N16 product:unclassifiable, full insert sequence	1435119_at	-2.47329	5.79078	8.26407	2.44427e-06	0.000556763	-1
Down syndrome critical region homolog 1 (human)	1416600_a_at	1.76948	10.9502	9.1807	2.53978e-06	0.00057439	1
exophilin 5	1441214_at	-1.69521	8.34106	10.0363	2.54713e-06	0.00057439	-1
IBR domain containing 3	1432478_a_at	1.5471	9.54952	8.00242	2.58221e-06	0.000579403	1
hematological and neurological expressed 1-like	1433696_at	1.52355	10.1586	8.63501	2.67193e-06	0.000595504	1
serum amyloid A 1	1450788_at	5.48159	9.519	4.03741	2.68037e-06	0.000595504	1
clusterin	1454849_x_at	1.21556	12.824	11.6084	2.70204e-06	0.000597375	1
RIKEN cDNA 2610307O08 gene	1447621_s_at	2.36577	9.37942	7.01365	2.72214e-06	0.000598884	1
leucine rich repeat containing 17	1429679_at	-2.50883	6.0296	8.53843	2.75256e-06	0.000599726	-1
TSR1, 20S rRNA accumulation, homolog (yeast)	1433502_s_at	1.29097	9.01227	7.7213	2.74899e-06	0.000599726	1
immediate early response 5	1417613_at	1.24262	8.87346	7.63084	2.83197e-06	0.000607882	0
B-cell leukemia/lymphoma 10	1418972_at	1.11099	10.143	9.03203	2.85739e-06	0.000607882	1
clusterin	1437689_x_at	1.22881	12.8563	11.6275	2.83682e-06	0.000607882	1
nuclear factor of kappa light chain gene enhancer in B-cells inhibitor, alpha	1438157_s_at	1.2165	13.55	12.3335	2.85637e-06	0.000607882	1
protein tyrosine phosphatase, non-receptor type 2	1438562_a_at	1.72139	11.6621	9.94066	2.83509e-06	0.000607882	1
tumor necrosis factor (ligand) superfamily, member 9	1422924_at	3.39957	10.2091	6.80949	2.88567e-06	0.000608161	1
aquaporin 4	1425382_a_at	1.39662	8.62948	7.23286	2.87937e-06	0.000608161	1
guanine nucleotide binding protein-like 3 (nucleolar)	1433656_a_at	1.28064	9.85919	8.57855	2.91995e-06	0.000609689	1
tubulin, alpha 6 /// predicted gene, EG626534	1448232_x_at	1.19014	9.38483	8.19469	2.91819e-06	0.000609689	1
tubulin, alpha 6 /// predicted gene, EG626534	1416128_at	1.1814	8.37893	7.19754	2.97539e-06	0.000616467	1
G protein-coupled receptor 23	1439665_at	-1.64302	4.19832	5.84134	2.97975e-06	0.000616467	0
baculoviral IAP repeat-containing 3	1421392_a_at	2.16981	12.1881	10.0183	3.01355e-06	0.000620612	1
transglutaminase 1, K polypeptide	1451416_a_at	2.63477	8.20707	5.5723	3.06057e-06	0.00062743	1
chemokine (C-C motif) ligand 22	1417925_at	3.42117	10.3893	6.96811	3.20286e-06	0.000648145	1
mitogen activated protein kinase kinase kinase 8	1419208_at	2.78295	9.49379	6.71084	3.20318e-06	0.000648145	1
interferon activated gene 205 /// myeloid cell nuclear differentiation antigen	1452349_x_at	2.06763	11.6183	9.55068	3.20473e-06	0.000648145	1
fibrinogen, gamma polypeptide	1416025_at	2.96604	8.46059	5.49455	3.22534e-06	0.000649402	1
chemokine (C-C motif) ligand 2	1420380_at	5.7621	11.7254	5.9633	3.24686e-06	0.000650829	1
restin-like 2	1431382_a_at	1.75822	8.83171	7.0735	3.27252e-06	0.000653071	1
chemokine (C-X-C motif) ligand 1	1441855_x_at	2.66508	10.8838	8.21873	3.318e-06	0.00065923	1
Down syndrome critical region homolog 1 (human)	1416601_a_at	2.24321	10.0857	7.8425	3.3343e-06	0.000659563	1
gap junction membrane channel protein alpha 1	1437992_x_at	1.30253	12.8289	11.5264	3.3829e-06	0.000663358	1
snail homolog 2 (Drosophila)	1447643_x_at	-1.92444	8.26567	10.1901	3.37789e-06	0.000663358	0
MARCKS-like 1	1437226_x_at	1.84793	10.2429	8.39496	3.43803e-06	0.000671249	1
ets variant gene 5	1420998_at	-1.54705	7.34696	8.89402	3.4586e-06	0.000672354	-1
protein tyrosine phosphatase, non-receptor type 2	1425197_at	2.23342	7.63381	5.4004	3.50774e-06	0.000678981	1
reticulon 4 receptor-like 2	1439573_at	1.9596	7.89667	5.93707	3.54077e-06	0.000679542	1
cDNA sequence BC004853	1451498_at	-1.70701	7.60652	9.31353	3.52717e-06	0.000679542	-1
suppression of tumorigenicity 14 (colon carcinoma)	1418076_at	1.27298	9.79036	8.51738	3.56698e-06	0.000681671	1
Chromodomain helicase DNA binding protein 9	1435688_at	1.22933	9.81699	8.58766	3.60389e-06	0.000685818	0
brain expressed X-linked 2	1417388_at	-3.85538	6.7551	10.6105	3.64749e-06	0.000691198	-1
CEA-related cell adhesion molecule 1 /// CEA-related cell adhesion molecule 2	1422123_s_at	1.11185	10.9703	9.85845	3.68673e-06	0.000695711	1
clusterin	1437458_x_at	1.17084	12.7377	11.5668	3.72298e-06	0.000699625	1
Transcribed locus	1441150_x_at	1.72097	10.9706	9.24961	3.75033e-06	0.000701841	1
coiled-coil domain containing 86	1452414_s_at	1.36916	7.98438	6.61523	3.77122e-06	0.000702835	1
immunoresponsive gene 1	1427381_at	3.69697	8.7353	5.03833	3.80164e-06	0.000703163	1
Hedgehog-interacting protein	1438083_at	-1.84588	6.84355	8.68942	3.80417e-06	0.000703163	0
hyaluronan synthase1	1420590_at	2.66613	9.5989	6.93277	3.83939e-06	0.000703904	0
glutathione S-transferase, theta 3	1423891_at	-1.42294	7.65406	9.077	3.82568e-06	0.000703904	-1
C-type lectin domain family 5, member a	1421366_at	1.82205	7.91506	6.093	3.89457e-06	0.00071113	1
RIKEN cDNA E430028B21 gene	1443869_at	1.02014	7.91501	6.89487	4.06715e-06	0.000739648	1
BMP and activin membrane-bound inhibitor, homolog (Xenopus laevis)	1423753_at	-1.39586	8.17759	9.57346	4.12097e-06	0.000740478	-1
intercellular adhesion molecule	1424067_at	1.61937	13.3874	11.768	4.10508e-06	0.000740478	1
RIKEN cDNA 2700094K13 gene	1436349_at	-1.17134	8.9108	10.0821	4.10448e-06	0.000740478	-1
zinc finger protein 36	1452519_a_at	1.78777	12.6384	10.8506	4.22127e-06	0.00075549	1
a disintegrin-like and metallopeptidase (reprolysin type) with thrombospondin type 1 motif, 4	1452595_at	4.35287	9.5786	5.22574	4.30082e-06	0.000766686	1
ras homolog gene family, member U	1449027_at	2.23425	9.75987	7.52562	4.33752e-06	0.000770183	1
carbonic anhydrase 13	1421308_at	2.22505	6.75621	4.53115	4.37655e-06	0.000770462	1
selectin, endothelial cell	1421712_at	4.40979	9.36688	4.95709	4.40742e-06	0.000770462	1
---	1441765_at	-1.07811	4.98261	6.06072	4.40079e-06	0.000770462	-1
growth arrest and DNA-damage-inducible 45 beta	1450971_at	1.75069	11.6635	9.9128	4.40361e-06	0.000770462	1
reticuloendotheliosis oncogene	1420710_at	2.36015	7.97886	5.61871	4.42643e-06	0.000770797	1
very low density lipoprotein receptor	1417900_a_at	-1.84896	7.41628	9.26524	4.45593e-06	0.000772949	-1
CEA-related cell adhesion molecule 1	1425675_s_at	1.25825	10.1919	8.9336	4.4823e-06	0.000774545	1
colony stimulating factor 2 receptor, beta 2, low-affinity (granulocyte-macrophage)	1449360_at	1.8711	8.99784	7.12674	4.53667e-06	0.000780948	1
tumor necrosis factor alpha induced protein 6	1418424_at	2.88187	7.69607	4.8142	4.62175e-06	0.000789927	1
restin-like 2	1429752_x_at	1.22795	9.80273	8.57478	4.62386e-06	0.000789927	1
plexin B2	1416683_at	1.042	11.2365	10.1945	4.69355e-06	0.000792823	1
DIX domain containing 1	1435207_at	-1.60215	8.0753	9.67745	4.67601e-06	0.000792823	-1
RIKEN cDNA 3930401B19 gene /// RIKEN cDNA 1200016E24 gene /// RIKEN cDNA A130040M12 gene /// RIKEN cDNA E430024C06 gene	1453238_s_at	1.0966	13.1936	12.097	4.66464e-06	0.000792823	1
TSR1, 20S rRNA accumulation, homolog (yeast)	1455643_s_at	1.34919	10.0663	8.71707	4.71579e-06	0.000793607	1
growth factor, erv1 (S. cerevisiae)-like (augmenter of liver regeneration)	1452272_a_at	1.18358	9.40867	8.22509	4.7357e-06	0.000793996	1
nuclear factor of kappa light chain gene enhancer in B-cells inhibitor, alpha	1449731_s_at	1.6415	12.8486	11.2071	4.77926e-06	0.000798331	1
protein phosphatase 2 (formerly 2A), regulatory subunit B (PR 52), beta isoform	1426621_a_at	-1.13952	4.38168	5.5212	4.91493e-06	0.000817964	-1
acid phosphatase-like 2	1429390_at	-1.44757	6.44867	7.89624	4.93888e-06	0.000818928	-1
phosphodiesterase 4B, cAMP specific	1422474_at	1.49057	10.6406	9.15	5.05933e-06	0.000835548	0
Cd200 receptor 4	1435313_at	-1.4203	6.56235	7.98265	5.07616e-06	0.000835548	-1
acyl-CoA synthetase short-chain family member 1	1416617_at	-1.25476	8.4888	9.74356	5.14196e-06	0.000841757	-1
superoxide dismutase 2, mitochondrial	1417194_at	1.9323	8.32054	6.38824	5.23044e-06	0.000841757	1
aldehyde oxidase 3	1418858_at	-1.71953	9.3595	11.079	5.16018e-06	0.000841757	-1
NIMA (never in mitosis gene a)-related expressed kinase 6 /// similar to NIMA (never in mitosis gene a)-related expressed kinase 6	1425850_a_at	1.25898	8.87007	7.61109	5.19668e-06	0.000841757	1
brain expressed gene 4	1428209_at	-1.51984	8.45203	9.97187	5.22798e-06	0.000841757	0
abhydrolase domain containing 14b	1451326_at	-1.06563	8.87025	9.93588	5.23663e-06	0.000841757	-1
TAP binding protein-like	1451544_at	1.1955	9.87104	8.67554	5.24453e-06	0.000841757	1
chemokine (C-X-C motif) ligand 16	1418718_at	1.40628	10.8099	9.40363	5.40102e-06	0.000843444	1
six transmembrane epithelial antigen of the prostate 1	1424938_at	2.43567	7.01413	4.57846	5.39036e-06	0.000843444	1
RIKEN cDNA 4930451C15 gene	1430714_at	-1.88109	4.91864	6.79973	5.40901e-06	0.000843444	-1
protein Z, vitamin K-dependent plasma glycoprotein	1431721_a_at	1.31273	6.3713	5.05857	5.42626e-06	0.000843444	1
Transcribed locus	1435504_at	1.48338	10.1338	8.65037	5.44206e-06	0.000843444	1
activating transcription factor 3	1449363_at	2.81015	10.2241	7.4139	5.31357e-06	0.000843444	1
thioredoxin reductase 3	1449623_at	-1.23883	7.8931	9.13193	5.3011e-06	0.000843444	0
BAI1-associated protein 2-like 1	1451539_at	-0.965376	7.76613	8.73151	5.36825e-06	0.000843444	-1
plasminogen activator, urokinase receptor	1452521_a_at	1.8947	10.7752	8.88054	5.38454e-06	0.000843444	1
mucosa associated lymphoid tissue lymphoma translocation gene 1	1456126_at	1.99447	10.1099	8.11539	5.41226e-06	0.000843444	1
TSPY-like 4	1424029_at	-1.20034	8.48767	9.68801	5.51431e-06	0.000843627	-1
EH-domain containing 1	1448175_at	1.01661	10.7067	9.69005	5.51788e-06	0.000843627	1
CEA-related cell adhesion molecule 1	1450494_x_at	1.20294	10.4393	9.23633	5.49688e-06	0.000843627	1
poliovirus receptor-related 4	1451690_a_at	-1.02306	5.33598	6.35905	5.51806e-06	0.000843627	0
cDNA sequence BC037703	1455241_at	4.20274	8.6135	4.41077	5.64685e-06	0.000860401	1
brain abundant, membrane attached signal protein 1	1428572_at	1.3618	10.3918	9.02999	5.69295e-06	0.000864457	1
Fc receptor, IgG, low affinity IIb	1455332_x_at	0.994369	9.86213	8.86776	5.7118e-06	0.000864457	1
arylacetamide deacetylase-like 1	1455227_at	-1.34728	8.27385	9.62114	5.74536e-06	0.000866626	-1
Hedgehog-interacting protein	1437933_at	-1.88724	7.3456	9.23284	5.85975e-06	0.000880849	0
regulator of G-protein signaling 16	1451452_a_at	2.56997	8.18091	5.61094	5.87871e-06	0.000880849	1
chemokine (C-C motif) receptor 1	1419609_at	2.6503	10.0917	7.44137	5.91913e-06	0.00088397	1
NUAK family, SNF1-like kinase, 2	1429049_at	1.45539	9.33813	7.88274	5.96344e-06	0.000884727	1
colony stimulating factor 2 receptor, beta 1, low-affinity (granulocyte-macrophage)	1455660_at	1.37461	10.7582	9.38359	5.94921e-06	0.000884727	1
C-type lectin domain family 4, member d	1420804_s_at	3.32168	10.1465	6.82483	5.98598e-06	0.00088516	1
ceruloplasmin	1417496_at	1.4805	11.5907	10.1102	6.09132e-06	0.000891963	1
guanylate nucleotide binding protein 2	1418240_at	1.46371	11.7026	10.2389	6.05381e-06	0.000891963	1
expressed sequence AW061290	1438036_x_at	-1.40685	7.30064	8.70748	6.07395e-06	0.000891963	-1
cytokine inducible SH2-containing protein	1448724_at	1.42599	11.0629	9.6369	6.19544e-06	0.000904273	1
sorbitol dehydrogenase	1426584_a_at	-1.59326	8.61608	10.2093	6.39217e-06	0.000929978	0
sema domain, immunoglobulin domain (Ig), transmembrane domain (TM) and short cytoplasmic domain, (semaphorin) 4C	1433920_at	1.95801	9.79099	7.83298	6.523e-06	0.00094596	1
EH-domain containing 1	1416011_x_at	0.907533	11.3633	10.4558	6.59077e-06	0.000949681	1
Fc receptor, IgA, IgM, high affinity	1425925_at	1.12874	6.2349	5.10616	6.57553e-06	0.000949681	0
chemokine (C-X-C motif) ligand 5	1419728_at	8.00947	11.7503	3.74085	6.621e-06	0.000950999	1
solute carrier organic anion transporter family, member 1a5	1449203_at	2.28374	9.08861	6.80487	6.66888e-06	0.000951814	1
CDC42 effector protein (Rho GTPase binding) 3	1450700_at	-1.09954	9.27008	10.3696	6.65165e-06	0.000951814	-1
macrophage scavenger receptor 1	1448061_at	2.41388	8.58043	6.16655	6.74756e-06	0.000960006	1
restin-like 2	1453278_a_at	1.13464	9.94415	8.80951	6.94179e-06	0.000984534	1
polymeric immunoglobulin receptor	1450060_at	2.39753	11.3959	8.99839	6.96837e-06	0.000985205	1
Hedgehog-interacting protein	1455277_at	-1.69432	7.4469	9.14123	7.09333e-06	0.000999739	0
interferon induced transmembrane protein 1	1424254_at	1.23812	12.1379	10.8998	7.12142e-06	0.00100057	1
dual specificity phosphatase 16	1418401_a_at	0.946089	10.3379	9.39177	7.17055e-06	0.00100123	1
IBR domain containing 3	1435226_at	1.59786	9.40276	7.8049	7.15404e-06	0.00100123	1
RIKEN cDNA D630004K10 gene	1440840_at	-1.93434	6.75215	8.68649	7.196e-06	0.00100169	-1
fos-like antigen 1	1417487_at	1.95956	7.03786	5.07829	7.25184e-06	0.00100635	1
E74-like factor 5	1419555_at	-2.35206	7.1285	9.48055	7.30931e-06	0.00101122	-1
aquaporin 3	1422007_at	1.22534	7.741	6.51566	7.43944e-06	0.00102295	1
phospholipid scramblase 1	1453181_x_at	1.21644	11.1402	9.92373	7.42099e-06	0.00102295	1
thrombospondin 1 /// similar to thrombospondin 1	1421811_at	1.64821	12.6423	10.9941	7.49516e-06	0.00102572	1
---	1428891_at	1.23507	9.21312	7.97805	7.5051e-06	0.00102572	0
tubulin, beta 6	1416431_at	1.85902	9.93376	8.07474	7.56612e-06	0.00103094	1
EH-domain containing 1	1416010_a_at	0.932579	11.7052	10.7726	7.94222e-06	0.0010653	1
phosphodiesterase 4B, cAMP specific	1422473_at	1.45892	10.9158	9.45683	7.93185e-06	0.0010653	0
triggering receptor expressed on myeloid cells 1	1447284_at	2.55699	9.45517	6.89818	7.96002e-06	0.0010653	1
sema domain, immunoglobulin domain (Ig), transmembrane domain (TM) and short cytoplasmic domain, (semaphorin) 4A	1448110_at	1.11911	9.59007	8.47096	7.93756e-06	0.0010653	1
RIKEN cDNA 1200016E24 gene	1452418_at	1.4749	13.5696	12.0947	7.86626e-06	0.0010653	1
glutamate-rich WD repeat containing 1	1455841_s_at	1.27005	8.07022	6.80017	7.89013e-06	0.0010653	1
secreted and transmembrane 1B	1419479_at	1.30008	5.83417	4.53409	8.03966e-06	0.00106961	1
interferon stimulated exonuclease gene 20-like 1	1450506_a_at	1.0664	8.34877	7.28238	8.03336e-06	0.00106961	1
SKI-like	1422054_a_at	1.47073	6.9439	5.47317	8.09429e-06	0.00107371	1
growth arrest and DNA-damage-inducible 45 beta	1449773_s_at	1.80328	11.852	10.0487	8.18675e-06	0.00108279	1
progestin and adipoQ receptor family member VII	1460674_at	-1.02318	8.85129	9.87447	8.25451e-06	0.00108856	-1
serine (or cysteine) peptidase inhibitor, clade E, member 1	1419149_at	2.68001	11.0427	8.3627	8.28485e-06	0.00108937	1
solute carrier family 25 (mitochondrial carrier, phosphate carrier), member 25	1424735_at	1.4391	9.50756	8.06846	8.47437e-06	0.00110642	1
guanylate nucleotide binding protein 2	1435906_x_at	1.53642	11.9705	10.4341	8.4781e-06	0.00110642	1
CD86 antigen	1449858_at	1.29213	8.17703	6.88491	8.48875e-06	0.00110642	1
WD repeat domain 6	1455940_x_at	-1.15082	9.43146	10.5823	8.51263e-06	0.00110642	0
ATPase, Cu++ transporting, beta polypeptide	1436481_at	-2.84217	6.15801	9.00019	8.62651e-06	0.001118	0
lymphocyte cytosolic protein 2	1418641_at	1.20006	9.57131	8.37125	8.80103e-06	0.0011253	1
C-type lectin domain family 4, member b1	1421685_at	-1.08787	6.22663	7.3145	8.84165e-06	0.0011253	0
RIKEN cDNA 1810029B16 gene	1423289_a_at	0.973142	7.69603	6.72289	8.72928e-06	0.0011253	1
peroxisome proliferative activated receptor, gamma, coactivator-related 1	1426381_at	1.43973	9.43218	7.99245	8.85747e-06	0.0011253	1
RIKEN cDNA 6330406I15 gene	1426937_at	1.59963	8.11229	6.51267	8.75565e-06	0.0011253	1
CEA-related cell adhesion molecule 1	1427711_a_at	1.50701	8.74327	7.23625	8.76487e-06	0.0011253	1
IKAROS family zinc finger 4	1457342_at	0.929114	7.97321	7.0441	8.85233e-06	0.0011253	1
CD302 antigen	1448919_at	0.996049	11.394	10.3979	8.94883e-06	0.00113371	1
ets homologous factor	1419474_a_at	1.3209	7.89153	6.57063	9.0087e-06	0.00113629	1
complement component 3a receptor 1	1419482_at	1.21937	8.15922	6.93985	9.01957e-06	0.00113629	1
---	1455959_s_at	1.93973	12.5345	10.5947	9.1522e-06	0.00114979	1
snail homolog 2 (Drosophila)	1418673_at	-1.80369	6.42498	8.22866	9.30523e-06	0.00116576	0
expressed sequence AW061290	1438035_at	-1.41803	7.52954	8.94757	9.42416e-06	0.00117739	-1
WD repeat domain 77	1422844_a_at	1.15812	10.3274	9.16927	9.46842e-06	0.00117932	1
hemopexin	1423944_at	3.11675	8.58236	5.46561	9.49184e-06	0.00117932	1
stearoyl-Coenzyme A desaturase 2	1415822_at	-1.08352	11.5971	12.6806	9.64863e-06	0.00118897	-1
sortilin 1	1423362_at	-1.03516	10.0793	11.1144	9.6122e-06	0.00118897	-1
MAX dimerization protein 1	1455104_at	1.50255	8.97438	7.47183	9.62716e-06	0.00118897	1
interleukin 17 receptor E	1426566_s_at	-1.07392	7.85763	8.93156	9.67514e-06	0.00118899	-1
eosinophil-associated, ribonuclease A family, member 2	1449846_at	-1.76632	10.8653	12.6316	1.00088e-05	0.00122665	-1
methionine adenosyltransferase I, alpha	1423147_at	1.63087	8.38812	6.75725	1.02029e-05	0.00124367	1
Transcribed locus	1435420_at	-1.59518	6.8122	8.40738	1.01921e-05	0.00124367	0
nuclear factor of kappa light chain gene enhancer in B-cells inhibitor, beta	1421266_s_at	1.25535	9.75465	8.4993	1.02543e-05	0.00124657	1
eukaryotic translation initiation factor 1A	1424343_a_at	1.19175	11.031	9.83921	1.03547e-05	0.00125259	1
protein tyrosine phosphatase, non-receptor type 2	1425198_at	1.93873	5.87262	3.93389	1.03693e-05	0.00125259	1
T-cell specific GTPase	1449009_at	1.77519	12.4521	10.6769	1.03871e-05	0.00125259	1
transglutaminase 2, C polypeptide	1417500_a_at	0.932405	12.4404	11.508	1.04804e-05	0.00125994	1
Hedgehog-interacting protein	1421426_at	-1.5508	6.81914	8.36994	1.05039e-05	0.00125994	0
RIKEN cDNA 4921513D11 gene /// expressed sequence AW061290	1455063_at	-1.28206	6.87159	8.15365	1.05371e-05	0.00126056	-1
ankyrin repeat and BTB (POZ) domain containing 2	1433453_a_at	1.29557	9.08483	7.78926	1.05842e-05	0.00126286	1
eukaryotic translation elongation factor 1 epsilon 1	1449044_at	1.19975	10.0289	8.82916	1.08023e-05	0.00128547	1
testis expressed gene 11	1419729_at	-0.947253	6.00043	6.94768	1.09556e-05	0.00130029	1
OCIA domain containing 2	1435917_at	-1.54993	6.88323	8.43316	1.11808e-05	0.00132353	-1
eosinophil-associated, ribonuclease A family, member 1 /// eosinophil-associated, ribonuclease A family, member 2 /// eosinophil-associated, ribonuclease A family, member 3 /// eosinophil-associated, ribonuclease A family, member 12	1422411_s_at	-1.73602	10.8221	12.5581	1.12546e-05	0.00132878	-1
selectin, platelet	1420558_at	4.12405	10.8943	6.77025	1.13303e-05	0.00133422	1
RRS1 ribosome biogenesis regulator homolog (S. cerevisiae)	1456865_x_at	1.22274	10.4686	9.24587	1.14415e-05	0.00133685	1
hypothetical protein LOC667963	1457321_at	-0.99923	6.37442	7.37365	1.14105e-05	0.00133685	0
Similar to phospholipid scramblase 1	1457824_at	3.03616	9.37336	6.3372	1.14166e-05	0.00133685	0
DENN/MADD domain containing 2D	1451363_a_at	1.25581	8.65475	7.39894	1.1476e-05	0.00133741	1
ATP-binding cassette, sub-family A (ABC1), member 3	1425496_at	-1.00032	9.22344	10.2238	1.15504e-05	0.00133919	0
olfactomedin 4	1437060_at	3.0386	6.71476	3.67617	1.15506e-05	0.00133919	1
protease, serine, 8 (prostasin)	1418320_at	-1.24519	8.50044	9.74563	1.16476e-05	0.00134696	0
tumor necrosis factor receptor superfamily, member 12a	1418572_x_at	2.01194	10.3916	8.37966	1.19507e-05	0.00137849	1
splicing factor, arginine/serine-rich 2 (SC-35)	1415807_s_at	0.913448	10.3416	9.42813	1.21054e-05	0.00138036	1
pleckstrin homology-like domain, family A, member 1	1418835_at	1.80622	12.1504	10.3442	1.20601e-05	0.00138036	0
thioredoxin reductase 1	1421529_a_at	1.49862	11.4898	9.9912	1.20176e-05	0.00138036	1
gene model 967, (NCBI)	1435283_s_at	-1.16989	8.01548	9.18537	1.21376e-05	0.00138036	-1
potassium channel tetramerisation domain containing 11	1436820_at	1.03019	8.94953	7.91935	1.21505e-05	0.00138036	0
hyaluronan synthase 2	1449169_at	2.11554	6.11984	4.00429	1.20587e-05	0.00138036	0
stearoyl-Coenzyme A desaturase 2	1415823_at	-1.21796	9.81801	11.036	1.22745e-05	0.00139093	-1
zinc finger protein 306-like	1435993_at	-1.02746	6.29427	7.32173	1.23726e-05	0.00139854	0
RIKEN cDNA 4933426M11 gene	1454606_at	1.26546	10.8628	9.59736	1.25264e-05	0.00141238	1
downstream neighbor of SON	1426739_at	1.0323	8.59834	7.56603	1.25612e-05	0.00141277	1
RIKEN cDNA D730039F16 gene	1430688_s_at	-1.00087	5.89092	6.89179	1.26381e-05	0.00141789	0
transmembrane protein 159	1426436_at	-0.894407	8.77091	9.66532	1.26792e-05	0.00141897	0
prostaglandin-endoperoxide synthase 2	1417263_at	2.88125	9.75792	6.87667	1.27978e-05	0.00142165	1
interferon-stimulated protein	1419569_a_at	1.07049	11.0855	10.015	1.27911e-05	0.00142165	1
RIKEN cDNA 4930430E16 gene	1451653_a_at	-1.00227	6.13322	7.13549	1.27487e-05	0.00142165	-1
amphiphysin	1427044_a_at	-1.13609	7.49875	8.63485	1.32277e-05	0.00146581	-1
Myristoylated alanine rich protein kinase C substrate	1430311_at	1.02387	8.10178	7.07792	1.33275e-05	0.00147325	1
CKLF-like MARVEL transmembrane domain containing 8	1427964_at	-1.1987	8.6745	9.8732	1.33624e-05	0.00147349	-1
poliovirus receptor	1423903_at	1.26377	9.3489	8.08514	1.34391e-05	0.00147474	1
angiotensin I converting enzyme (peptidyl-dipeptidase A) 2	1425103_at	0.874958	8.71271	7.83775	1.34175e-05	0.00147474	1
basic leucine zipper transcription factor, ATF-like	1419410_at	1.97455	9.61878	7.64423	1.3523e-05	0.00147676	1
proviral integration site 1	1423006_at	2.07911	9.00042	6.92131	1.35132e-05	0.00147676	1
transmembrane protein 86A	1428758_at	-1.07486	8.22173	9.29659	1.35968e-05	0.00148123	0
alanyl (membrane) aminopeptidase	1421424_a_at	-1.15952	6.65949	7.81902	1.36792e-05	0.00148362	0
CD44 antigen	1434376_at	1.06007	12.3766	11.3165	1.36845e-05	0.00148362	1
human immunodeficiency virus type I enhancer binding protein 3	1421150_at	0.946769	6.83977	5.89301	1.37524e-05	0.00148385	0
nucleolar protein 5A	1455035_s_at	0.888865	9.11255	8.22368	1.37275e-05	0.00148385	1
RIKEN cDNA 6330505N24 gene	1439018_at	-1.18411	8.34837	9.53248	1.39336e-05	0.0014998	-1
colony stimulating factor 3 (granulocyte)	1419427_at	3.2724	8.6518	5.3794	1.40391e-05	0.00150324	1
solute carrier family 6 (neurotransmitter transporter), member 14	1420503_at	2.18488	11.7216	9.53668	1.40655e-05	0.00150324	1
strawberry notch homolog 2 (Drosophila)	1443721_x_at	2.93078	9.22045	6.28966	1.40421e-05	0.00150324	0
aldolase 3, C isoform	1451461_a_at	-1.18981	7.11889	8.3087	1.42623e-05	0.00152067	0
myeloblastosis oncogene	1422734_a_at	-1.61408	5.52117	7.13525	1.43067e-05	0.00152181	-1
ST8 alpha-N-acetyl-neuraminide alpha-2,8-sialyltransferase 2	1420377_at	-1.62668	6.6585	8.28518	1.44877e-05	0.00153241	-1
prostaglandin E receptor 4 (subtype EP4)	1421073_a_at	1.74835	6.79761	5.04926	1.45664e-05	0.00153241	1
SAM domain, SH3 domain and nuclear localization signals, 1	1421457_a_at	1.59169	9.22475	7.63307	1.44704e-05	0.00153241	1
prostaglandin E receptor 4 (subtype EP4)	1424208_at	1.44021	10.1206	8.68039	1.45795e-05	0.00153241	1
complement component 3a receptor 1	1442082_at	1.34001	8.165	6.82499	1.45389e-05	0.00153241	1
syndecan 4	1448793_a_at	1.78005	12.1241	10.344	1.46103e-05	0.00153241	1
interleukin 18 binding protein	1450424_a_at	0.960756	8.01987	7.05911	1.46831e-05	0.00153648	1
interleukin 33	1416200_at	1.67636	12.6073	10.931	1.49723e-05	0.00155951	1
B-cell leukemia/lymphoma 10	1418970_a_at	1.01994	10.4496	9.42969	1.49407e-05	0.00155951	1
nucleolar protein 5A	1426533_at	0.893125	9.15598	8.26286	1.51113e-05	0.00156674	1
growth arrest and DNA-damage-inducible 45 alpha	1449519_at	1.05449	8.92566	7.87117	1.51013e-05	0.00156674	1
RIKEN cDNA 5730601F06 gene	1434084_at	-0.90575	9.28049	10.1862	1.52751e-05	0.00158009	-1
schlafen 3 /// schlafen 4	1450322_s_at	2.68611	7.83923	5.15312	1.53153e-05	0.00158063	1
regulator of G-protein signaling 1	1417601_at	0.86204	7.59496	6.73292	1.53793e-05	0.00158362	1
strawberry notch homolog 2 (Drosophila)	1439349_at	2.41544	9.40232	6.98688	1.54347e-05	0.0015857	0
SH3 and PX domains 2B	1435644_at	1.14255	9.20638	8.06384	1.55702e-05	0.00159598	1
colony stimulating factor 1 (macrophage)	1460220_a_at	2.12304	11.2226	9.09958	1.56844e-05	0.00160404	1
Nuclear factor of kappa light chain gene enhancer in B-cells inhibitor, alpha	1420089_at	1.25197	9.21074	7.95878	1.57861e-05	0.00160715	1
mucolipin 2	1431705_a_at	2.02818	7.51201	5.48383	1.57541e-05	0.00160715	0
pyruvate dehydrogenase kinase, isoenzyme 1	1423747_a_at	-1.13856	7.88222	9.02078	1.58458e-05	0.00160959	0
LTV1 homolog (S. cerevisiae)	1426813_at	0.944995	10.0318	9.08682	1.59062e-05	0.0016121	1
Nucleolar complex associated 4 homolog (S. cerevisiae)	1438095_x_at	0.916381	7.83428	6.9179	1.61147e-05	0.00162957	1
geminin	1417506_at	-1.1035	7.41378	8.51728	1.61865e-05	0.00163023	-1
gene model 967, (NCBI)	1447475_at	-1.27706	6.2912	7.56826	1.62296e-05	0.00163023	-1
leucine-rich repeat LGI family, member 3	1460546_at	-1.20203	8.16342	9.36545	1.62217e-05	0.00163023	-1
oncostatin M	1438767_at	2.0668	8.65934	6.59254	1.64239e-05	0.00164607	1
inositol 1,4,5-trisphosphate 3-kinase C	1454755_at	1.42304	8.84135	7.4183	1.64722e-05	0.00164726	1
early growth response 2	1427683_at	2.05822	9.43251	7.37429	1.65282e-05	0.0016492	1
a disintegrin and metallopeptidase domain 8	1416871_at	1.41245	9.12632	7.71388	1.65721e-05	0.00164993	1
cDNA sequence BC007180	1427501_at	1.5575	8.24874	6.69125	1.68463e-05	0.00167353	1
NAD kinase	1416249_at	1.12147	10.649	9.52749	1.70144e-05	0.00167737	1
methyltransferase-like 1	1419122_at	1.21494	7.78625	6.57132	1.69918e-05	0.00167737	1
RAR-related orphan receptor alpha	1436326_at	-1.14377	7.99459	9.13837	1.69619e-05	0.00167737	0
syntaxin 11	1453228_at	2.04871	10.1228	8.07407	1.70337e-05	0.00167737	1
sorting nexin 7	1428527_at	0.9513	10.2122	9.26087	1.72823e-05	0.00169815	1
CEA-related cell adhesion molecule 1	1425538_x_at	1.17343	10.7688	9.59541	1.75319e-05	0.00171893	1
CD274 antigen	1419714_at	1.47396	9.21611	7.74215	1.76901e-05	0.00173068	1
---	1455965_at	5.56664	9.97516	4.40852	1.7749e-05	0.00173268	1
transglutaminase 2, C polypeptide	1426004_a_at	1.06316	10.39	9.3268	1.78539e-05	0.00173915	1
fucosyltransferase 8	1460319_at	-0.919898	9.02191	9.94181	1.79129e-05	0.00174115	0
phosphoribosyl pyrophosphate synthetase 2	1454843_at	-1.10702	9.89242	10.9994	1.83505e-05	0.00177984	-1
RIKEN cDNA 1600029D21 gene	1423933_a_at	1.24943	11.8857	10.6362	1.84065e-05	0.00178144	1
G protein-coupled receptor 34	1422542_at	-1.81927	4.49767	6.31694	1.84513e-05	0.00178148	-1
hypoxia inducible factor 1, alpha subunit	1448183_a_at	1.29739	8.87024	7.57285	1.84859e-05	0.00178148	1
CEA-related cell adhesion molecule 1 /// CEA-related cell adhesion molecule 2	1460682_s_at	1.00678	11.0385	10.0318	1.854e-05	0.00178288	1
interleukin 6 signal transducer	1421239_at	1.0007	9.60643	8.60574	1.88073e-05	0.00180091	1
ets homologous factor	1451375_at	1.06648	9.68342	8.61694	1.87696e-05	0.00180091	1
ceruloplasmin	1441326_at	3.81428	9.78141	5.96713	1.89462e-05	0.00180654	0
sorting nexin 25	1455020_at	-0.882263	9.23543	10.1177	1.89207e-05	0.00180654	0
claudin 8	1449091_at	-2.54227	4.37946	6.92173	1.91673e-05	0.00181993	-1
PDZK1 interacting protein 1	1455477_s_at	0.829976	10.3174	9.48739	1.91405e-05	0.00181993	1
RIKEN cDNA 1200009I06 gene	1428420_a_at	1.4296	8.51732	7.08772	1.94212e-05	0.0018363	0
methyltransferase like 7A	1434151_at	-1.14481	11.9021	13.0469	1.94179e-05	0.0018363	-1
PDZK1 interacting protein 1	1417689_a_at	0.913418	10.4194	9.50601	1.96009e-05	0.00184942	1
protein C receptor, endothelial	1420664_s_at	1.11235	8.25945	7.1471	1.96852e-05	0.00184963	1
RIKEN cDNA 3110043J09 gene	1451320_at	1.62952	9.58071	7.95119	1.96459e-05	0.00184963	1
AXIN1 up-regulated 1	1434350_at	1.79829	10.5033	8.70499	1.9766e-05	0.00185336	1
T-cell immunoglobulin and mucin domain containing 4	1455318_at	1.30302	6.34242	5.03941	1.98591e-05	0.00185823	1
ceruloplasmin	1417495_x_at	0.991441	12.0252	11.0338	1.99247e-05	0.00186051	1
hexokinase 2	1422612_at	1.60044	10.2716	8.67119	2.00253e-05	0.00186219	1
Fc receptor, IgG, low affinity IIb	1451941_a_at	0.955811	10.1036	9.14777	2.00176e-05	0.00186219	1
NIMA (never in mitosis gene a)-related expressed kinase 6 /// similar to NIMA (never in mitosis gene a)-related expressed kinase 6	1423596_at	1.05505	9.04668	7.99163	2.00881e-05	0.00186418	1
myeloid differentiation primary response gene 116	1448325_at	0.992952	10.0171	9.02418	2.04004e-05	0.00188928	1
chemokine (C-C motif) receptor-like 2	1427736_a_at	1.23655	10.6422	9.4056	2.10956e-05	0.00194966	1
phospholipid scramblase 1 /// hypothetical LOC433328 /// hypothetical protein LOC677340	1429527_a_at	1.1471	11.0239	9.87679	2.12345e-05	0.00195849	1
expressed sequence AW049765	1424148_a_at	1.22045	10.1611	8.94062	2.1435e-05	0.00197294	1
Transcribed locus	1434632_at	-1.13967	6.7338	7.87347	2.15254e-05	0.00197722	0
Progestin and adipoQ receptor family member VII	1435312_at	-0.802128	6.77745	7.57958	2.16641e-05	0.00198592	-1
solute carrier family 7 (cationic amino acid transporter, y+ system), member 2	1436555_at	0.94163	9.70497	8.76334	2.17684e-05	0.0019874	1
transmembrane protease, serine 2	1458347_s_at	-1.18406	8.20136	9.38542	2.17541e-05	0.0019874	-1
SIVA1, apoptosis-inducing factor	1426323_x_at	-0.891951	7.76075	8.6527	2.2169e-05	0.00201989	-1
eosinophil-associated, ribonuclease A family, member 3	1422412_x_at	-2.0866	8.02011	10.1067	2.22503e-05	0.00202321	-1
RIKEN cDNA E430028B21 gene	1454963_at	1.08682	9.56431	8.47748	2.23928e-05	0.00203207	1
RIKEN cDNA 1600029D21 gene	1454254_s_at	1.44162	11.0535	9.61193	2.24425e-05	0.00203248	1
Ras association (RalGDS/AF-6) domain family 6	1429262_at	1.17301	8.17367	7.00066	2.25407e-05	0.00203729	1
protein phosphatase 1, regulatory (inhibitor) subunit 14D	1417990_at	1.41321	7.19636	5.78315	2.28459e-05	0.00205253	1
E74-like factor 5	1419556_at	-1.17751	5.07069	6.2482	2.28065e-05	0.00205253	0
TAP binding protein-like	1424961_at	1.1223	6.3323	5.21001	2.27718e-05	0.00205253	0
RIKEN cDNA 2900056M20 gene	1438575_a_at	-0.829724	6.81208	7.6418	2.29708e-05	0.00205965	-1
CEA-related cell adhesion molecule 1	1427630_x_at	1.12295	10.1138	8.99081	2.31447e-05	0.00207113	1
secretory carrier membrane protein 1	1453054_at	0.88861	9.25375	8.36514	2.33076e-05	0.00208158	1
expressed sequence AW049765	1451261_s_at	1.16838	9.86115	8.69278	2.35653e-05	0.00209629	1
neutrophil cytosolic factor 1	1451767_at	1.21776	8.97956	7.7618	2.35276e-05	0.00209629	1
interferon gamma receptor 2	1423557_at	1.01736	10.1828	9.16542	2.37886e-05	0.00211199	1
tumor necrosis factor receptor superfamily, member 1b	1418099_at	1.2101	9.13739	7.9273	2.40466e-05	0.0021307	1
integrin beta 4 binding protein	1427578_a_at	0.818432	11.1043	10.2859	2.41521e-05	0.00213585	1
regulator of G-protein signaling 2	1419248_at	-1.50021	10.141	11.6412	2.42531e-05	0.00214058	0
DEAD (Asp-Glu-Ala-Asp) box polypeptide 21	1448271_a_at	0.935054	8.24311	7.30805	2.43185e-05	0.00214217	1
aldo-keto reductase family 1, member B8	1448894_at	1.84587	11.0904	9.24452	2.45583e-05	0.00215908	1
trans-golgi network protein /// trans-golgi network protein 2	1423307_s_at	0.855039	11.1949	10.3399	2.46774e-05	0.00216532	1
neuronal guanine nucleotide exchange factor	1448978_at	-0.976766	6.54712	7.52389	2.47577e-05	0.00216815	-1
nuclear import 7 homolog (S. cerevisiae)	1448480_at	0.841828	9.51764	8.67582	2.49835e-05	0.00217712	1
mitochondrial ribosomal protein S18B	1451164_a_at	0.928557	9.21782	8.28927	2.49606e-05	0.00217712	1
G protein-coupled receptor 155	1452353_at	-1.71151	8.37066	10.0822	2.50049e-05	0.00217712	-1
matrix metallopeptidase 13	1417256_at	2.7116	6.94072	4.22912	2.5285e-05	0.0021844	1
ceruloplasmin	1417494_a_at	1.02188	12.0529	11.031	2.52104e-05	0.0021844	1
CDC42 effector protein (Rho GTPase binding) 3	1422642_at	-0.936088	8.18197	9.11806	2.51836e-05	0.0021844	-1
RIKEN cDNA B430306N03 gene	1437514_at	1.31515	6.80103	5.48588	2.53792e-05	0.0021844	0
acireductone dioxygenase 1	1449076_x_at	-0.789742	8.57975	9.36949	2.52377e-05	0.0021844	-1
RIKEN cDNA D430019H16 gene	1455447_at	-1.30759	7.40959	8.71718	2.53464e-05	0.0021844	-1
SLAM family member 8	1425294_at	1.31863	6.72239	5.40376	2.54436e-05	0.00218577	0
growth arrest specific 5	1455904_at	2.0341	9.01299	6.97888	2.55454e-05	0.00219035	0
WD repeat domain 74	1416890_at	0.76654	9.13448	8.36794	2.62558e-05	0.00224155	1
protein tyrosine phosphatase-like A domain containing 1	1433706_a_at	-0.800575	11.0125	11.8131	2.62917e-05	0.00224155	-1
MICAL-like 2	1434322_at	2.21963	7.17013	4.9505	2.62601e-05	0.00224155	1
transmembrane protease, serine 2	1419154_at	-1.1852	8.41758	9.60278	2.65712e-05	0.00226111	-1
mannoside acetylglucosaminyltransferase 5	1428643_at	-0.960689	7.43066	8.39135	2.66706e-05	0.0022653	-1
leucine rich repeat containing 8 family, member C	1423614_at	0.924316	9.80466	8.88034	2.68338e-05	0.00227487	1
SEH1-like (S. cerevisiae	1424202_at	0.821751	9.30204	8.48029	2.69749e-05	0.00227827	1
eukaryotic translation termination factor 1	1451208_at	0.869575	10.0286	9.15906	2.69257e-05	0.00227827	1
receptor (TNFRSF)-interacting serine-threonine kinase 2	1450173_at	1.95255	9.80884	7.85629	2.71165e-05	0.00228386	0
eukaryotic translation initiation factor 2, subunit 1 alpha	1452662_a_at	0.881191	10.9948	10.1136	2.71424e-05	0.00228386	1
catenin (cadherin associated protein), delta 2	1422592_at	-1.0048	5.91192	6.91673	2.72099e-05	0.00228527	0
inhibitor of DNA binding 4	1423260_at	-0.979812	7.29668	8.27649	2.74759e-05	0.00230333	0
glutamate-cysteine ligase, catalytic subunit	1424296_at	1.90982	13.1585	11.2486	2.77441e-05	0.00232025	1
carbonic anhydrase 13	1439620_at	1.62028	4.93472	3.31444	2.77806e-05	0.00232025	1
transmembrane protein 14A	1428447_at	-1.11919	7.1346	8.25378	2.79289e-05	0.00232403	0
arylacetamide deacetylase-like 1	1435135_at	-1.27946	8.51137	9.79083	2.79102e-05	0.00232403	-1
open reading frame 28	1420543_at	-1.11848	5.86674	6.98522	2.8214e-05	0.00234342	-1
sorting nexin 10	1431055_a_at	1.32425	10.4266	9.10231	2.83953e-05	0.00235415	1
solute carrier family 2 (facilitated glucose transporter), member 1	1426599_a_at	1.13627	9.12304	7.98677	2.85043e-05	0.00235885	0
disabled homolog 2 (Drosophila)	1430604_a_at	1.11319	8.59298	7.47979	2.86285e-05	0.00236479	1
leucine rich repeat containing 59	1416235_at	1.03844	9.67748	8.63904	2.90613e-05	0.00237875	1
EGL nine homolog 3 (C. elegans)	1418648_at	1.1037	7.01177	5.90807	2.88907e-05	0.00237875	1
RIKEN cDNA 9030224M15 gene	1439689_at	-1.16891	7.00991	8.17881	2.90226e-05	0.00237875	0
brix domain containing 1	1450423_s_at	0.827007	7.76287	6.93587	2.8996e-05	0.00237875	1
CEA-related cell adhesion molecule 1	1452532_x_at	1.39465	9.59744	8.20279	2.89344e-05	0.00237875	1
CCAAT/enhancer binding protein (C/EBP), delta	1423233_at	2.12402	13.062	10.938	2.91551e-05	0.00238102	1
flavin containing monooxygenase 3	1449525_at	-2.47608	8.11524	10.5913	2.91946e-05	0.00238102	-1
disabled homolog 2 (Drosophila)	1420498_a_at	0.888322	10.8922	10.0039	2.93252e-05	0.00238464	1
histone cluster 2, H2be	1447854_s_at	-1.09086	7.36898	8.45984	2.93446e-05	0.00238464	-1
colony stimulating factor 1 (macrophage)	1448914_a_at	2.1172	9.54372	7.42653	2.94442e-05	0.00238842	1
solute carrier family 11 (proton-coupled divalent metal ion transporters), member 2	1452078_a_at	1.04305	8.92839	7.88534	2.95181e-05	0.00239012	0
serum amyloid A 1	1419075_s_at	4.8946	9.01248	4.11788	2.96851e-05	0.00239933	0
RIKEN cDNA B430201A12 gene	1455033_at	-0.792964	9.63798	10.4309	2.9882e-05	0.00241092	0
tRNA-yW synthesizing protein 1 homolog (S. cerevisiae)	1426781_at	-0.725718	6.1612	6.88692	3.00088e-05	0.00241684	0
solute carrier family 15, member 3	1420697_at	1.23436	9.39913	8.16478	3.06252e-05	0.00246208	1
mesenchyme homeobox 2	1424234_s_at	-1.106	8.6478	9.7538	3.11112e-05	0.00249227	-1
arrestin domain containing 3	1454617_at	-1.54478	9.48873	11.0335	3.10872e-05	0.00249227	0
DNA segment, Chr 10, ERATO Doi 438, expressed	1420646_at	0.875592	8.8673	7.99171	3.13473e-05	0.00250355	1
Fc receptor, IgG, low affinity IIb	1435477_s_at	1.16953	10.704	9.53448	3.1363e-05	0.00250355	1
solute carrier family 7 (cationic amino acid transporter, y+ system), member 2	1450703_at	0.863411	5.50237	4.63896	3.14445e-05	0.00250562	1
solute carrier family 11 (proton-coupled divalent metal ion transporters), member 2	1417584_at	0.749612	8.28283	7.53322	3.15821e-05	0.00251214	0
methylcrotonoyl-Coenzyme A carboxylase 2 (beta)	1454840_at	-0.900917	7.54127	8.44218	3.18383e-05	0.00252807	-1
eukaryotic translation initiation factor 1A	1424344_s_at	1.03601	9.8546	8.81858	3.2033e-05	0.00253021	1
ankyrin repeat and BTB (POZ) domain containing 2	1433454_at	1.11542	7.43516	6.31974	3.20337e-05	0.00253021	1
stratifin	1448612_at	1.65784	8.56657	6.90873	3.19378e-05	0.00253021	0
solute carrier family 39 (zinc transporter), member 14	1425649_at	1.05051	7.46781	6.4173	3.22138e-05	0.00253999	1
TRAF family member-associated Nf-kappa B activator	1441513_at	1.06459	6.77609	5.71151	3.24137e-05	0.00255129	0
poliovirus receptor	1451160_s_at	1.12992	10.118	8.98806	3.24976e-05	0.00255344	1
E74-like factor 3	1416916_at	1.25921	9.40337	8.14415	3.26331e-05	0.00255948	1
human immunodeficiency virus type I enhancer binding protein 3	1458802_at	2.16493	10.7847	8.61981	3.2688e-05	0.00255948	1
protein kinase, AMP-activated, alpha 2 catalytic subunit	1429464_at	-0.800376	3.84409	4.64447	3.27666e-05	0.00256119	0
receptor (calcitonin) activity modifying protein 1	1417481_at	-0.947002	8.6898	9.6368	3.2881e-05	0.00256201	-1
phosphoribosyl pyrophosphate synthetase 2	1420638_at	-1.01275	7.19007	8.20282	3.29475e-05	0.00256201	0
RIKEN cDNA 2210011C24 gene	1429953_at	-2.23978	6.50144	8.74121	3.2895e-05	0.00256201	-1
apolipoprotein B editing complex 3	1417470_at	1.17421	10.1614	8.98717	3.30983e-05	0.00256489	1
FtsJ homolog 3 (E. coli)	1451026_at	0.958305	7.98487	7.02656	3.30662e-05	0.00256489	1
ceroid-lipofuscinosis, neuronal 6	1454837_at	-0.971922	7.67432	8.64624	3.32127e-05	0.00256934	0
polo-like kinase 3 (Drosophila)	1434496_at	1.17143	8.3769	7.20547	3.33306e-05	0.00257405	1
thioesterase superfamily member 5	1453801_at	3.49677	7.35001	3.85325	3.35174e-05	0.00258405	0
methyltransferase-like 1	1439155_at	0.919906	8.03642	7.11651	3.36106e-05	0.00258681	1
translocase of inner mitochondrial membrane 8 homolog a1 (yeast)	1416345_at	0.766726	9.22101	8.45428	3.39145e-05	0.0025889	1
CD44 antigen	1423760_at	1.01597	12.4817	11.4658	3.41543e-05	0.0025889	1
cirrhosis, autosomal recessive 1A (human)	1423884_at	0.820093	9.75612	8.93603	3.37553e-05	0.0025889	1
growth arrest specific 5	1424843_a_at	1.8596	10.1717	8.31213	3.38812e-05	0.0025889	0
nucleoporin 62	1438917_x_at	0.725279	8.70297	7.97769	3.40166e-05	0.0025889	1
brain expressed gene 1	1448595_a_at	-1.56553	7.33729	8.90282	3.41032e-05	0.0025889	0
adenosine A2b receptor	1450214_at	1.09857	8.7319	7.63333	3.39944e-05	0.0025889	0
partner of NOB1 homolog (S. cerevisiae)	1450735_at	0.969456	9.99946	9.03	3.40789e-05	0.0025889	1
CD53 antigen	1459744_at	1.1549	5.80714	4.65224	3.37713e-05	0.0025889	0
solute carrier family 6 (neurotransmitter transporter), member 15	1426712_at	-1.63996	4.82028	6.46024	3.42277e-05	0.00259011	-1
Ribosomal protein S17	1438501_at	0.969098	6.61504	5.64594	3.43553e-05	0.00259541	0
RIKEN cDNA 1110007M04 gene	1427997_at	0.918026	9.84531	8.92728	3.44584e-05	0.00259885	0
Trinucleotide repeat containing 15	1456418_at	-1.96885	6.92727	8.89613	3.45442e-05	0.00260096	-1
methyl-CpG binding domain protein 1	1430837_a_at	2.50724	9.05446	6.54722	3.46342e-05	0.0026034	1
pleckstrin	1448749_at	1.78993	11.3517	9.56174	3.47621e-05	0.00260866	1
interferon-related developmental regulator 1	1416067_at	1.15421	11.6614	10.5072	3.5439e-05	0.00264902	1
methyl-CpG binding domain protein 1	1417968_a_at	1.5499	10.5337	8.98384	3.53824e-05	0.00264902	0
regulator of G-protein signaling 2	1419247_at	-1.43619	9.83443	11.2706	3.54762e-05	0.00264902	0
WD repeat domain 6	1415770_at	-1.10018	9.01942	10.1196	3.56919e-05	0.0026587	0
CEA-related cell adhesion molecule 10	1417074_at	1.92369	6.66415	4.74045	3.57237e-05	0.0026587	1
RIKEN cDNA 1110012J17 gene	1429053_at	-1.15268	8.70997	9.86265	3.59786e-05	0.00266886	-1
v-myc myelocytomatosis viral oncogene homolog 1, lung carcinoma derived (avian)	1434777_at	-1.39158	6.59918	7.99076	3.59693e-05	0.00266886	-1
brix domain containing 2	1423841_at	1.01572	7.85093	6.8352	3.61643e-05	0.00267384	0
RIKEN cDNA 1810019D21 gene	1431175_at	-0.850282	6.84741	7.69769	3.61606e-05	0.00267384	-1
RIKEN cDNA 2310010J17 gene	1439962_at	-0.85833	6.60729	7.46562	3.64845e-05	0.0026931	0
small nucleolar RNA, H/ACA box 65	1435655_at	1.49466	8.39727	6.90261	3.66197e-05	0.00269867	0
immediate early response 5	1417612_at	1.11044	11.0308	9.92034	3.69373e-05	0.00271321	0
RIKEN cDNA 2900022I03 gene	1435293_at	-1.17011	6.56139	7.7315	3.69257e-05	0.00271321	0
ets variant gene 6 (TEL oncogene)	1423401_at	1.3042	7.63341	6.32921	3.75422e-05	0.00275265	1
ubiquitin carboxyl-terminal esterase L3 (ubiquitin thiolesterase) /// ubiquitin carboxyl-terminal esterase L4	1449855_s_at	1.11919	9.77516	8.65597	3.75963e-05	0.00275265	1
spermidine synthase	1421260_a_at	1.01747	9.64998	8.63251	3.77093e-05	0.00275645	1
fibrinogen-like protein 2	1421854_at	1.34226	10.1544	8.81213	3.78186e-05	0.00275996	1
solute carrier family 39 (zinc transporter), member 14	1438490_at	0.882144	6.81744	5.9353	3.81575e-05	0.0027768	1
serum deprivation response	1443832_s_at	-0.822164	11.9149	12.7371	3.81725e-05	0.0027768	-1
WD repeat and SOCS box-containing 1	1425241_a_at	1.0242	10.709	9.6848	3.83323e-05	0.00278114	1
six transmembrane epithelial antigen of prostate 2	1428636_at	0.88399	8.79698	7.91299	3.83864e-05	0.00278114	1
ATPase, H+ transporting, lysosomal V0 subunit D2	1434798_at	-1.46678	8.29757	9.76435	3.84171e-05	0.00278114	0
---	1438758_at	-0.858679	8.66233	9.52101	3.84928e-05	0.00278215	-1
G protein-coupled receptor 85	1424896_at	1.34477	5.53354	4.18877	3.88503e-05	0.0028035	1
leucine-rich repeat LGI family, member 3	1436238_at	-1.41609	8.02925	9.44534	3.89401e-05	0.00280549	0
CCAAT/enhancer binding protein (C/EBP), beta	1418901_at	0.864155	11.7378	10.8736	3.91227e-05	0.00280967	1
ets homologous factor	1419475_a_at	1.0489	9.1598	8.1109	3.90776e-05	0.00280967	1
RIKEN cDNA A130040M12 gene	1435640_x_at	1.28257	10.2418	8.95926	3.96015e-05	0.00283954	1
CDC42 effector protein (Rho GTPase binding) 2	1428750_at	0.794125	10.0323	9.23815	3.98762e-05	0.00285469	0
tumor necrosis factor receptor superfamily, member 12a	1418571_at	1.94164	10.3474	8.40572	3.99745e-05	0.00285566	1
interleukin 10 receptor, beta	1419455_at	0.707335	11.2068	10.4995	4.00732e-05	0.00285566	0
---	1455961_at	-0.810273	10.2622	11.0724	4.00797e-05	0.00285566	-1
CD209e antigen	1420582_at	0.918665	4.47298	3.55432	4.0337e-05	0.00286946	0
endothelial differentiation, lysophosphatidic acid G-protein-coupled receptor, 2	1448606_at	1.00689	10.6322	9.62531	4.05512e-05	0.00288016	1
RIKEN cDNA 4930414L22 gene	1456779_a_at	-0.922238	5.63928	6.56152	4.06382e-05	0.0028818	0
nuclear factor, interleukin 3, regulated	1418932_at	1.7597	7.63421	5.87451	4.09939e-05	0.002901	0
oxysterol binding protein-like 6	1456495_s_at	-1.59929	6.24198	7.84126	4.10377e-05	0.002901	-1
growth differentiation factor 15	1418949_at	2.19526	8.70232	6.50706	4.12772e-05	0.00291337	0
heparin-binding EGF-like growth factor	1418349_at	0.875523	9.36625	8.49072	4.15528e-05	0.00292824	1
thiosulfate sulfurtransferase, mitochondrial	1448609_at	-0.919869	9.60165	10.5215	4.1839e-05	0.00294214	-1
---	1460043_at	-1.27272	5.07647	6.34919	4.18806e-05	0.00294214	0
nucleoporin 62	1415926_at	0.710815	9.46618	8.75536	4.20265e-05	0.0029478	1
protein kinase, cGMP-dependent, type II	1421354_at	-0.937427	5.71892	6.65634	4.21369e-05	0.00295096	0
bone morphogenetic protein receptor, type 1B	1437312_at	-1.31524	5.83725	7.15249	4.23733e-05	0.00295833	-1
regulator of G-protein signaling 2	1447830_s_at	-1.80138	9.39888	11.2003	4.23376e-05	0.00295833	0
Iroquois related homeobox 5 (Drosophila)	1421072_at	-0.970557	7.65415	8.6247	4.25876e-05	0.00296869	-1
vanin 1	1418486_at	1.82581	11.4067	9.58093	4.28228e-05	0.00298048	1
zinc finger, MYND-type containing 15	1438498_at	0.794775	6.97442	6.17964	4.30878e-05	0.0029897	0
aldo-keto reductase family 1, member C19	1455454_at	-1.69428	4.68424	6.37852	4.30547e-05	0.0029897	0
B-cell leukemia/lymphoma 10	1418971_x_at	0.885446	10.4038	9.5184	4.35049e-05	0.00300606	1
chondroitin sulfate proteoglycan 2	1421694_a_at	1.02394	6.86229	5.83836	4.38568e-05	0.00300606	1
thioredoxin reductase 3	1423868_at	-0.832874	6.95571	7.78858	4.3639e-05	0.00300606	0
PR domain containing 6	1436962_at	-0.909944	7.65313	8.56307	4.35247e-05	0.00300606	0
very low density lipoprotein receptor	1442169_at	-1.28754	5.66564	6.95317	4.38076e-05	0.00300606	0
MAS-related GPR, member A2 /// similar to MAS-related GPR, member A2	1451858_at	2.62361	8.22584	5.60223	4.35064e-05	0.00300606	0
tripartite motif-containing 62	1452650_at	-1.15714	5.94218	7.09931	4.37066e-05	0.00300606	0
delta/notch-like EGF-related receptor	1456379_x_at	-1.18274	4.12569	5.30842	4.38504e-05	0.00300606	0
NLR family, pyrin domain containing 3	1425412_at	1.13197	7.88121	6.74924	4.49472e-05	0.00305703	1
neutrophil cytosolic factor 1	1425609_at	1.29785	8.30565	7.0078	4.48308e-05	0.00305703	0
ring finger protein 149	1429321_at	1.3742	10.8204	9.44621	4.5124e-05	0.00305703	1
phospholipid scramblase 4	1433626_at	-0.969631	8.88082	9.85045	4.47423e-05	0.00305703	-1
hairy and enhancer of split 6 (Drosophila)	1436050_x_at	-0.810499	7.53663	8.34713	4.51427e-05	0.00305703	0
leucine-rich repeat LGI family, member 2	1440147_at	0.971765	8.4863	7.51454	4.50957e-05	0.00305703	1
Transcribed locus	1445539_at	-1.04215	9.00672	10.0489	4.48292e-05	0.00305703	-1
ceruloplasmin	1455393_at	1.17645	11.0975	9.92106	4.51309e-05	0.00305703	1
RIKEN cDNA 9930012K11 gene	1433801_at	-0.921144	6.97281	7.89396	4.52256e-05	0.00305805	-1
chitinase 3-like 1	1451537_at	0.785867	13.408	12.6222	4.5365e-05	0.00306289	1
RIKEN cDNA C130065N10 gene	1438221_at	-0.835485	8.97011	9.80559	4.55343e-05	0.00306972	0
chemokine (C-C motif) receptor 1	1419610_at	2.94005	7.36595	4.42591	4.57021e-05	0.00307644	1
eukaryotic translation initiation factor 5	1454663_at	0.711323	10.5407	9.8294	4.58429e-05	0.00308131	0
predicted gene, EG622976	1441887_x_at	2.4452	6.67053	4.22533	4.60763e-05	0.0030878	1
pre B-cell leukemia transcription factor 3	1447640_s_at	-0.749879	8.37388	9.12376	4.60631e-05	0.0030878	-1
transcription factor 7-like 2, T-cell specific, HMG-box	1429427_s_at	-0.853728	6.03318	6.88691	4.61527e-05	0.00308833	0
nucleoporin 62	1415925_a_at	0.773472	9.38044	8.60697	4.62303e-05	0.00308894	1
chaperonin subunit 3 (gamma)	1448178_a_at	0.761162	11.3707	10.6095	4.63013e-05	0.00308911	0
GTP binding protein 4	1423143_at	0.807913	9.20273	8.39482	4.69746e-05	0.0031294	1
interleukin 13 receptor, alpha 1	1427164_at	0.914979	9.15488	8.2399	4.70898e-05	0.00313244	1
Fc receptor, IgG, alpha chain transporter	1416978_at	-0.809776	9.60242	10.4122	4.76639e-05	0.00316131	0
ATP-binding cassette, sub-family B (MDR/TAP), member 1B	1418872_at	1.61048	8.03669	6.42621	4.75965e-05	0.00316131	1
H2A histone family, member V	1428029_a_at	-0.753302	10.2494	11.0028	4.79866e-05	0.00317804	-1
NAD kinase	1416248_at	0.821367	11.5315	10.7101	4.8284e-05	0.00319305	1
D site albumin promoter binding protein	1418174_at	-1.62693	9.67721	11.3041	4.83673e-05	0.00319387	1
guanidinoacetate methyltransferase	1422558_at	-0.766275	6.33143	7.0977	4.87995e-05	0.00319451	0
spermine oxidase	1424268_at	0.996377	9.13593	8.13955	4.91634e-05	0.00319451	1
pantothenate kinase 1	1431028_a_at	-0.860319	7.32626	8.18658	4.89446e-05	0.00319451	-1
adenosine A2b receptor	1434431_x_at	1.00779	7.34264	6.33485	4.88426e-05	0.00319451	1
matrix metallopeptidase 15	1437462_x_at	-0.979159	7.46021	8.43937	4.92212e-05	0.00319451	0
Transcribed locus, moderately similar to XP_001066067.1 hypothetical protein [Rattus norvegicus]	1437967_at	-1.34653	7.79962	9.14615	4.88185e-05	0.00319451	0
expressed sequence AI929863	1439475_at	0.694572	7.91491	7.22034	4.89088e-05	0.00319451	1
ninjurin 1	1441281_s_at	0.875151	8.94237	8.06722	4.92213e-05	0.00319451	1
angiopoietin-like 2	1450085_at	-0.880862	7.74684	8.6277	4.90174e-05	0.00319451	0
ubiquitin-conjugating enzyme E2F (putative)	1450275_x_at	1.00363	10.1633	9.1597	4.86839e-05	0.00319451	0
ubiquitin-conjugating enzyme E2F (putative)	1451272_a_at	1.04575	10.3221	9.27632	4.87256e-05	0.00319451	1
CEA-related cell adhesion molecule 1	1460681_at	0.812406	10.6118	9.79938	4.9227e-05	0.00319451	1
ephrin B2	1419639_at	-0.822359	10.9415	11.7638	4.96359e-05	0.00321499	0
zinc finger protein 161	1420865_at	-0.740915	8.74157	9.48248	4.96875e-05	0.00321499	0
growth arrest specific 5	1436222_at	1.61506	9.93932	8.32426	4.97564e-05	0.00321499	0
Cbp/p300-interacting transactivator, with Glu/Asp-rich carboxy-terminal domain, 2 /// similar to Cbp/p300-interacting transactivator, with Glu/Asp-rich carboxy-terminal domain, 2	1452207_at	-0.875594	10.07	10.9456	5.04211e-05	0.00325328	0
ets variant gene 1	1422607_at	-0.937771	7.19547	8.13324	5.06514e-05	0.00326347	0
ST3 beta-galactoside alpha-2,3-sialyltransferase 4	1425668_a_at	0.94745	9.77835	8.8309	5.08046e-05	0.00326867	1
ATPase, H+ transporting, lysosomal V0 subunit D2	1444176_at	-1.11261	8.00006	9.11267	5.11083e-05	0.00328353	0
vanin 1	1447845_s_at	1.89131	9.83047	7.93916	5.12399e-05	0.0032873	1
nuclear factor I/X	1423493_a_at	-0.791296	9.52438	10.3157	5.15223e-05	0.00330072	0
peptidase inhibitor 15	1421403_at	0.729881	6.60903	5.87915	5.22251e-05	0.00330711	1
cytochrome b-245, beta polypeptide	1422978_at	1.15856	10.2368	9.07826	5.23552e-05	0.00330711	1
ATP-binding cassette, sub-family G (WHITE), member 1	1423570_at	-0.836615	9.54649	10.3831	5.19568e-05	0.00330711	-1
RIKEN cDNA 2810432L12 gene	1423679_at	-0.872711	8.36607	9.23878	5.22409e-05	0.00330711	0
early growth response 2	1427682_a_at	1.97798	9.06338	7.08541	5.21092e-05	0.00330711	1
ubiquitin-conjugating enzyme E2F (putative)	1429568_x_at	1.17159	10.0934	8.92183	5.21278e-05	0.00330711	0
phospholipase A2, group IB, pancreas	1437015_x_at	-0.707997	8.35633	9.06433	5.18633e-05	0.00330711	0
glial cell line derived neurotrophic factor family receptor alpha 1	1439015_at	-1.0649	6.77446	7.83936	5.23112e-05	0.00330711	0
thymic stromal lymphopoietin	1450004_at	1.74733	9.07957	7.33224	5.20778e-05	0.00330711	1
cDNA sequence BC027231	1451439_at	0.865506	7.46819	6.60268	5.1918e-05	0.00330711	1
chaperonin subunit 4 (delta)	1415868_at	0.718138	6.33378	5.61565	5.2721e-05	0.00332555	0
procollagen, type XXIII, alpha 1	1429210_at	-1.07916	7.94781	9.02697	5.29282e-05	0.00333396	0
RIKEN cDNA 4930444A02 gene	1424003_at	-0.88582	6.40601	7.29183	5.31579e-05	0.0033391	0
nuclear receptor coactivator 7	1454809_at	0.737485	9.70884	8.97135	5.3111e-05	0.0033391	0
oxysterol binding protein-like 5	1425391_a_at	-0.675313	8.34095	9.01627	5.36001e-05	0.00334489	0
src homology 2 domain-containing transforming protein B	1434153_at	1.19531	9.69753	8.50222	5.36208e-05	0.00334489	1
tumor necrosis factor receptor superfamily, member 19	1448147_at	-1.26809	8.67801	9.9461	5.33998e-05	0.00334489	-1
myeloblastosis oncogene	1450194_a_at	-1.36201	7.16505	8.52706	5.35732e-05	0.00334489	0
angiotensin I converting enzyme (peptidyl-dipeptidase A) 2	1452138_a_at	0.909058	9.34218	8.43312	5.34159e-05	0.00334489	1
DNA segment, Chr 16, Wayne State University 65, expressed	1434454_at	-0.865572	7.05979	7.92536	5.40153e-05	0.00336484	0
zinc finger protein 598	1460691_at	0.895673	9.72552	8.82984	5.44374e-05	0.00338646	0
Eph receptor A2	1421151_a_at	0.992522	9.20924	8.21672	5.47307e-05	0.00339763	1
DEAD (Asp-Glu-Ala-Asp) box polypeptide 39	1423643_at	0.725996	9.5142	8.78821	5.47676e-05	0.00339763	1
solute carrier family 20, member 1	1448568_a_at	0.716671	9.44207	8.7254	5.51921e-05	0.00341925	0
DNA segment, Chr 16, Wayne State University 65, expressed	1419811_at	-0.909615	8.09527	9.00488	5.53698e-05	0.00342556	0
roundabout homolog 1 (Drosophila)	1427231_at	-1.18545	7.14358	8.32904	5.54703e-05	0.00342708	0
TROVE domain family, member 2	1436534_at	-0.774946	9.78227	10.5572	5.6113e-05	0.0034526	0
prostaglandin E synthase	1449449_at	1.72222	8.64795	6.92573	5.60612e-05	0.0034526	0
RIKEN cDNA 1200009O22 gene	1452961_at	-1.01612	6.59037	7.60649	5.5972e-05	0.0034526	-1
polymerase (RNA) I polypeptide E	1419058_at	0.768882	7.02243	6.25355	5.68348e-05	0.00347331	1
DNA segment, Chr 16, ERATO Doi 472, expressed	1424724_a_at	0.878206	8.70638	7.82818	5.68323e-05	0.00347331	0
sialic acid binding Ig-like lectin F	1424975_at	-2.01429	6.7875	8.80179	5.67394e-05	0.00347331	0
methylcrotonoyl-Coenzyme A carboxylase 2 (beta)	1432472_a_at	-0.93072	7.1924	8.12312	5.67534e-05	0.00347331	0
PWWP domain containing 2	1438417_at	-0.661643	7.72694	8.38858	5.66168e-05	0.00347331	0
Fanconi anemia, complementation group C	1450861_at	-0.73458	7.3753	8.10988	5.73591e-05	0.00350061	0
GTP binding protein 4	1450873_at	0.723498	9.97652	9.25302	5.81528e-05	0.00354425	1
vascular cell adhesion molecule 1	1415989_at	1.99982	11.0545	9.05471	5.8662e-05	0.00356566	0
methyl-CpG binding domain protein 1	1453678_at	4.18253	9.93292	5.75039	5.86505e-05	0.00356566	1
solute carrier family 7 (cationic amino acid transporter, y+ system), member 11	1420413_at	2.7527	7.20067	4.44797	5.90184e-05	0.00357287	0
hydroxysteroid (17-beta) dehydrogenase 11	1434642_at	-0.685828	11.2371	11.9229	5.89031e-05	0.00357287	0
interleukin 13 receptor, alpha 1	1451775_s_at	0.940049	9.5082	8.56816	5.89493e-05	0.00357287	1
vascular cell adhesion molecule 1	1448162_at	1.90551	11.8129	9.90736	5.92865e-05	0.00358429	0
deiodinase, iodothyronine, type II	1418937_at	1.33894	6.87799	5.53905	5.94687e-05	0.00359049	0
ATPase family, AAA domain containing 3A	1437343_x_at	0.919857	9.51378	8.59392	5.96561e-05	0.00359699	0
Ras association (RalGDS/AF-6) domain family 1	1441737_s_at	0.705473	10.8186	10.1131	6.01376e-05	0.00362119	0
RGM domain family, member B	1433587_at	-0.835238	7.1806	8.01584	6.02496e-05	0.00362309	0
solute carrier family 6 (neurotransmitter transporter), member 14	1420504_at	1.52916	11.316	9.78688	6.05964e-05	0.00362461	1
Two pore segment channel 2	1436814_at	-1.38431	4.99546	6.37978	6.05394e-05	0.00362461	0
forkhead box P2	1438231_at	-1.25406	5.99261	7.24667	6.04149e-05	0.00362461	0
galactosylceramidase	1452907_at	-0.739599	7.45949	8.19909	6.044e-05	0.00362461	0
nucleolar and coiled-body phosphoprotein 1	1428869_at	0.878479	9.10986	8.23138	6.09991e-05	0.00363922	1
neogenin	1447693_s_at	-0.930283	8.67755	9.60783	6.1002e-05	0.00363922	0
antizyme inhibitor 1	1422702_at	0.708237	10.5732	9.86497	6.1215e-05	0.00364711	0
immunoglobulin superfamily, member 4A	1417376_a_at	-0.850984	10.0334	10.8844	6.14053e-05	0.00365017	0
growth factor receptor bound protein 7	1448227_at	-1.13684	7.88901	9.02585	6.14283e-05	0.00365017	-1
tetraspanin 15 /// similar to Tetraspanin-15 (Tspan-15) (Transmembrane 4 superfamily member 15) (Tetraspan NET-7)	1424653_at	-0.815834	8.57876	9.3946	6.15423e-05	0.00365213	-1
V-set and transmembrane domain containing 2	1452065_at	-1.34101	3.68726	5.02827	6.17039e-05	0.00365691	0
heme binding protein 1	1418172_at	-1.08156	7.77774	8.8593	6.20511e-05	0.00367266	0
fibroblast growth factor 2	1449826_a_at	0.687577	4.76687	4.0793	6.21427e-05	0.00367326	0
colony stimulating factor 2 receptor, beta 1, low-affinity (granulocyte-macrophage)	1421326_at	1.25302	8.6142	7.36118	6.25521e-05	0.00369006	1
RIKEN cDNA 1700066B19 gene	1430488_at	1.38048	6.99032	5.60984	6.25906e-05	0.00369006	0
interferon alpha 1 /// interferon alpha 2 /// interferon alpha 4 /// interferon alpha 5 /// interferon alpha 6 /// interferon alpha 7 /// interferon alpha 9 /// interferon alpha B /// predicted gene, OTTMUSG00000011275 /// predicted gene, OTTMUSG00000007655 /// interferon alpha 12 /// interferon alpha 8/6 precursor; IFNa8/6 /// interferon, alpha 14	1422403_at	1.59175	8.007	6.41526	6.30864e-05	0.00370959	1
NudC domain containing 1	1429655_at	0.946787	8.6385	7.69171	6.30567e-05	0.00370959	1
transmembrane protein 42	1421127_at	-0.852667	7.7182	8.57087	6.37203e-05	0.0037378	0
ras responsive element binding protein 1	1428657_at	-0.784106	9.50343	10.2875	6.37319e-05	0.0037378	0
cyclin L1	1423622_a_at	1.10621	11.1518	10.0456	6.4128e-05	0.00374128	0
grainyhead-like 2 (Drosophila)	1429086_at	-1.21102	7.52282	8.73385	6.40274e-05	0.00374128	0
epidermal growth factor receptor	1435888_at	1.07415	8.55375	7.4796	6.42548e-05	0.00374128	1
MOB1, Mps One Binder kinase activator-like 2C (yeast)	1440919_at	0.982868	7.91897	6.9361	6.42889e-05	0.00374128	1
ras homolog gene family, member U	1449028_at	1.92189	9.57932	7.65743	6.41019e-05	0.00374128	0
RIKEN cDNA A330021E22 gene	1455859_at	1.12969	9.01625	7.88656	6.39175e-05	0.00374128	1
myeloblastosis oncogene	1421317_x_at	-1.32894	7.93561	9.26454	6.46375e-05	0.00375672	-1
chaperonin subunit 3 (gamma)	1449645_s_at	0.743536	10.0453	9.30179	6.4756e-05	0.00375877	0
RAB27b, member RAS oncogene family	1417215_at	-1.03751	6.85173	7.88924	6.49334e-05	0.00376422	-1
paired immunoglobin-like type 2 receptor alpha	1427327_at	1.31833	8.95071	7.63238	6.54803e-05	0.00378619	1
methyltransferase like 7A /// UbiE protein	1434150_a_at	-1.06702	11.8068	12.8738	6.5408e-05	0.00378619	-1
PDZ domain containing, X chromosome	1449834_at	-0.707243	5.98742	6.69466	6.59387e-05	0.00380294	0
three prime repair exonuclease 1	1450672_a_at	0.957654	9.47003	8.51238	6.59066e-05	0.00380294	0
jumonji domain containing 3	1442643_at	1.39075	7.94558	6.55483	6.61238e-05	0.00380875	0
methylenetetrahydrofolate dehydrogenase (NADP+ dependent), methenyltetrahydrofolate cyclohydrolase, formyltetrahydrofolate synthase	1436704_x_at	-1.04677	6.8505	7.89727	6.62939e-05	0.00381368	0
nucleolar protein family A, member 1 (H/ACA small nucleolar RNPs)	1418305_s_at	0.709464	9.61988	8.91041	6.6396e-05	0.00381468	1
mesenchyme homeobox 2	1424233_at	-0.958718	7.77501	8.73373	6.70517e-05	0.00384745	-1
DEAD (Asp-Glu-Ala-Asp) box polypeptide 39	1455814_x_at	0.691359	9.85525	9.16389	6.73772e-05	0.00386122	1
predicted gene, EG622175	1440202_at	-0.826582	6.02695	6.85353	6.79333e-05	0.00388814	0
avian musculoaponeurotic fibrosarcoma (v-maf) AS42 oncogene homolog	1435828_at	-1.1125	6.05667	7.16917	6.80484e-05	0.0038898	0
ribosomal protein L3 /// similar to 60S ribosomal protein L3 (J1 protein) /// similar to 60S ribosomal protein L3 (L4) /// predicted gene, EG545864 /// similar to 60S ribosomal protein L3 (L4) /// predicted gene, EG668219 /// similar to 60S ribosomal protein L3 (J1 protein) /// similar to 60S ribosomal protein L3 (J1 protein)	1438527_at	1.68558	7.72389	6.03831	6.8319e-05	0.0038976	0
protein kinase C, zeta	1454902_at	-0.939772	6.58756	7.52733	6.83578e-05	0.0038976	-1
calcium binding and coiled coil domain 1	1428513_at	-1.24835	7.42207	8.67041	6.85861e-05	0.00390569	0
REC8-like 1 (yeast)	1419147_at	-0.78496	5.4791	6.26406	6.87076e-05	0.00390767	-1
myeloid cell leukemia sequence 1	1416881_at	0.810323	10.9311	10.1207	6.95743e-05	0.00395198	1
NADPH oxidase 4	1451827_a_at	-1.35489	9.30883	10.6637	6.97721e-05	0.00395823	0
elastin microfibril interfacer 1	1416414_at	0.803818	9.82766	9.02385	7.02118e-05	0.00397634	1
growth arrest specific 6	1417399_at	-0.774289	10.766	11.5403	7.0444e-05	0.00397634	0
metastasis associated 3	1421402_at	-0.743955	7.78173	8.52569	7.04311e-05	0.00397634	0
histone cluster 2, H2be	1455095_at	-0.917904	6.24804	7.16594	7.0377e-05	0.00397634	-1
ZW10 interactor	1427539_a_at	0.673727	8.12334	7.44961	7.0617e-05	0.00398112	0
cAMP responsive element binding protein 3-like 1	1419295_at	0.723573	8.60169	7.87812	7.0824e-05	0.00398781	0
interleukin 1 receptor, type II	1419532_at	2.90948	9.20949	6.30001	7.10024e-05	0.00399287	1
caspase 6	1415995_at	-0.656413	8.96079	9.6172	7.17181e-05	0.00402085	0
GLI pathogenesis-related 2	1428492_at	1.42012	9.16229	7.74217	7.17526e-05	0.00402085	0
camello-like 3	1431325_at	-1.50256	4.68417	6.18673	7.17675e-05	0.00402085	0
glucosamine-6-phosphate deaminase 2	1426523_a_at	-1.03717	8.10117	9.13834	7.1948e-05	0.00402184	0
signal transducer and activator of transcription 3	1460700_at	0.795533	10.9563	10.1608	7.19634e-05	0.00402184	1
endothelial differentiation, lysophosphatidic acid G-protein-coupled receptor, 2	1417143_at	0.944992	9.08181	8.13682	7.24749e-05	0.00403544	1
coagulation factor X	1418992_at	1.54486	5.97621	4.43135	7.2496e-05	0.00403544	1
keratin 79	1427352_at	-1.75972	6.89346	8.65318	7.25605e-05	0.00403544	0
---	1441272_at	1.55442	6.6058	5.05138	7.28331e-05	0.00403544	0
coiled-coil domain containing 86	1454197_a_at	1.1457	8.12923	6.98353	7.27485e-05	0.00403544	1
Fras1 related extracellular matrix protein 1	1455280_at	-1.66858	5.07702	6.7456	7.2777e-05	0.00403544	0
UbiE protein	1456510_x_at	-1.16473	10.2187	11.3834	7.26461e-05	0.00403544	-1
Tetraspanin 8	1420019_at	-0.749989	7.10229	7.85228	7.30441e-05	0.00404216	0
filamin, beta	1442107_at	0.909391	7.47727	6.56788	7.31786e-05	0.00404464	0
major vault protein	1456586_x_at	0.713897	9.88471	9.17082	7.35185e-05	0.00405846	1
RIKEN cDNA D130058I21 gene	1455794_at	-0.980771	7.71773	8.6985	7.36471e-05	0.00406059	0
frizzled homolog 2 (Drosophila)	1418533_s_at	-1.43766	6.96121	8.39887	7.43953e-05	0.00407598	-1
eosinophil-associated, ribonuclease A family, member 1	1421802_at	-2.05601	8.70711	10.7631	7.42901e-05	0.00407598	-1
muscleblind-like 3 (Drosophila)	1434678_at	-0.797604	8.01602	8.81362	7.41595e-05	0.00407598	-1
betacellulin, epidermal growth factor family member	1435541_at	-1.08238	5.17029	6.25267	7.44685e-05	0.00407598	0
TROVE domain family, member 2	1436533_at	-0.916786	7.98558	8.90237	7.42825e-05	0.00407598	0
inhibitor of DNA binding 4	1450928_at	-0.991251	7.73817	8.72942	7.41487e-05	0.00407598	0
solute carrier family 2 (facilitated glucose transporter), member 1	1426600_at	1.04007	8.87295	7.83289	7.45636e-05	0.00407623	0
RGM domain family, member B	1433586_at	-0.830288	7.89725	8.72754	7.48723e-05	0.00408321	0
receptor (TNFRSF)-interacting serine-threonine kinase 1	1449485_at	0.800818	10.1082	9.30739	7.48714e-05	0.00408321	1
sema domain, transmembrane domain (TM), and cytoplasmic domain, (semaphorin) 6A	1425903_at	-0.742135	6.21686	6.959	7.5205e-05	0.00409282	0
RIKEN cDNA 4833446K15 gene	1429417_at	1.05891	5.06495	4.00604	7.523e-05	0.00409282	1
Niemann Pick type C1	1423086_at	-0.712927	8.44006	9.15298	7.53428e-05	0.00409402	-1
Two pore segment channel 2	1436815_x_at	-1.00945	5.2383	6.24774	7.58746e-05	0.00411301	-1
CDC42 effector protein (Rho GTPase binding) 2	1445870_at	1.96253	7.2554	5.29287	7.58109e-05	0.00411301	0
nucleoporin 54	1433580_at	0.640443	9.21633	8.57589	7.59998e-05	0.00411477	1
expressed sequence AW550831	1434362_at	-1.46006	8.63415	10.0942	7.60897e-05	0.00411477	0
macrophage activation 2 like	1447927_at	2.19376	10.8413	8.64756	7.61974e-05	0.00411567	0
secreted and transmembrane 1A	1425002_at	1.43588	5.66879	4.23291	7.63518e-05	0.00411587	1
methyl-CpG binding domain protein 1	1430838_x_at	3.39773	9.58881	6.19108	7.64751e-05	0.00411587	1
abhydrolase domain containing 12	1453367_a_at	-0.804002	8.55201	9.35601	7.6447e-05	0.00411587	0
protein phosphatase 2C, magnesium dependent, catalytic subunit	1438201_at	-0.923138	8.07845	9.00159	7.67349e-05	0.00412493	0
RIKEN cDNA 2210419I08 gene	1429637_at	-1.23066	7.98768	9.21833	7.7234e-05	0.00414682	0
annexin A1	1448213_at	0.916207	13.4022	12.486	7.7387e-05	0.0041501	1
frizzled homolog 8 (Drosophila)	1423348_at	-0.737131	7.33015	8.06728	7.78192e-05	0.0041589	0
prostaglandin E synthase	1439747_at	1.78757	8.60728	6.81972	7.78054e-05	0.0041589	1
SIVA1, apoptosis-inducing factor	1452020_a_at	-0.717763	8.45446	9.17222	7.78278e-05	0.0041589	-1
serum deprivation response	1416778_at	-0.698891	12.4049	13.1038	7.80786e-05	0.00416634	0
MARCKS-like 1 /// similar to MARCKS-related protein (MARCKS-like protein 1) (Macrophage myristoylated alanine-rich C kinase substrate) (Mac-MARCKS) (MacMARCKS) (Brain protein F52)	1435627_x_at	1.41918	7.74782	6.32865	7.83365e-05	0.00416634	1
very low density lipoprotein receptor	1438258_at	-1.57734	7.12241	8.69975	7.81733e-05	0.00416634	0
olfactomedin-like 1	1455663_at	-0.849371	7.63327	8.48264	7.82506e-05	0.00416634	0
prostaglandin F receptor	1446331_at	-1.48674	5.92821	7.41495	7.84408e-05	0.00416697	0
complement component 3a receptor 1	1419483_at	1.1024	8.14008	7.03767	7.90662e-05	0.0041805	1
ventricular zone expressed PH domain homolog 1 (zebrafish)	1432088_at	-1.06823	4.28514	5.35338	7.90164e-05	0.0041805	0
mitogen-activated protein kinase kinase kinase 14	1434364_at	1.01026	7.39927	6.38901	7.88474e-05	0.0041805	0
isocitrate dehydrogenase 2 (NADP+), mitochondrial	1450048_a_at	-0.937293	9.55448	10.4918	7.9066e-05	0.0041805	0
fibrillarin	1416684_at	0.680939	10.3625	9.68155	7.98364e-05	0.00418375	1
ADP-ribosylation factor-like 6 interacting protein 1	1423819_s_at	-0.731629	10.9962	11.7278	7.96255e-05	0.00418375	0
interferon stimulated exonuclease gene 20-like 1	1423957_at	0.926431	9.01755	8.09112	7.95408e-05	0.00418375	1
transformation related protein 53 binding protein 2	1433938_at	-1.2086	7.88467	9.09327	7.98699e-05	0.00418375	-1
Kazal-type serine peptidase inhibitor domain 1	1436528_at	-0.982125	6.56594	7.54806	7.94109e-05	0.00418375	0
macrophage activation 2 like /// similar to macrophage activation 2 like /// similar to macrophage activation 2 like	1438676_at	2.21916	9.49581	7.27665	7.963e-05	0.00418375	0
solute carrier family 41, member 2	1452445_at	1.41492	8.50864	7.09372	7.96152e-05	0.00418375	1
C1q and tumor necrosis factor related protein 7	1460163_at	-1.30792	7.55103	8.85896	7.97202e-05	0.00418375	0
TRAF family member-associated Nf-kappa B activator	1421640_a_at	0.80225	9.21826	8.41601	8.01616e-05	0.00419416	1
insulin receptor substrate 1	1423104_at	-1.57803	9.00001	10.578	8.02873e-05	0.00419587	0
ankyrin repeat and MYND domain containing 2	1425482_s_at	-0.68024	8.83242	9.51266	8.13712e-05	0.0042476	0
dual specificity phosphatase 8	1418714_at	0.893519	7.19956	6.30604	8.15912e-05	0.00424924	1
transcription elongation factor A (SII)-like 1	1424634_at	-0.938978	8.08783	9.0268	8.14985e-05	0.00424924	0
cyclin G2	1416488_at	-0.870933	9.23132	10.1023	8.19705e-05	0.00425426	0
poly (ADP-ribose) polymerase family, member 9	1416897_at	0.79601	10.1978	9.40178	8.19082e-05	0.00425426	1
solute carrier family 44, member 3	1425109_at	-1.30574	7.45118	8.75692	8.18602e-05	0.00425426	0
chemokine (C-X-C motif) ligand 9	1418652_at	2.5763	7.95945	5.38316	8.21511e-05	0.00425873	0
Eph receptor A7	1427528_a_at	-0.714696	4.99253	5.70723	8.22912e-05	0.00426109	0
OTU domain containing 1	1453119_at	-1.02701	8.21799	9.24499	8.24277e-05	0.00426327	0
transglutaminase 2, C polypeptide	1437277_x_at	0.793648	12.8607	12.0671	8.30588e-05	0.00428608	0
transmembrane protein 119	1451344_at	-0.924626	8.41317	9.3378	8.29734e-05	0.00428608	-1
selectin, platelet	1449906_at	3.46544	8.91906	5.45362	8.36304e-05	0.00431064	0
endothelin receptor type B	1437347_at	-0.936928	10.1123	11.0492	8.37577e-05	0.00431228	0
ninjurin 1	1438928_x_at	0.801439	10.9518	10.1504	8.40341e-05	0.00431665	1
desmuslin	1455610_at	-0.666453	7.80631	8.47276	8.39896e-05	0.00431665	-1
carbohydrate sulfotransferase 2	1422758_at	-0.907081	6.52883	7.43591	8.47486e-05	0.00434234	0
natriuretic peptide receptor 2	1427191_at	-0.849776	8.83203	9.6818	8.48229e-05	0.00434234	0
vascular cell adhesion molecule 1	1451314_a_at	1.66232	10.3293	8.66702	8.46425e-05	0.00434234	0
Janus kinase 2	1421065_at	0.98738	9.50064	8.51326	8.51535e-05	0.00434447	1
glucosaminyl (N-acetyl) transferase 2, I-branching enzyme	1430826_s_at	1.86986	8.65154	6.78169	8.50633e-05	0.00434447	0
fibroblast growth factor 7	1438405_at	-0.732262	8.82944	9.5617	8.50727e-05	0.00434447	-1
forkhead box P2	1440108_at	-1.54947	5.79483	7.3443	8.56001e-05	0.00436232	0
acidic (leucine-rich) nuclear phosphoprotein 32 family, member A	1421918_at	-0.666121	8.81996	9.48608	8.59766e-05	0.00437272	-1
diacylglycerol kinase, gamma	1449584_at	-1.1997	5.55567	6.75537	8.59981e-05	0.00437272	0
nucleolar protein 1	1424019_at	0.809297	8.68602	7.87672	8.63404e-05	0.00437532	0
RIKEN cDNA D230025D16 gene	1426521_at	-0.800495	8.49385	9.29434	8.62205e-05	0.00437532	0
small nucleolar RNA, C/D box 22	1433674_a_at	0.827466	10.2043	9.37681	8.62761e-05	0.00437532	1
purinergic receptor P2Y, G-protein coupled 2	1450318_a_at	1.00324	7.73687	6.73363	8.64933e-05	0.00437815	1
Cathepsin B	1444987_at	1.14804	6.65969	5.51165	8.66841e-05	0.00438289	0
matrix metallopeptidase 14 (membrane-inserted)	1416572_at	0.743254	8.37987	7.63662	8.76377e-05	0.0044131	1
spermatogenesis associated 5	1417254_at	0.630871	8.02205	7.39117	8.76609e-05	0.0044131	1
thyroid transcription factor 1	1422346_at	-0.802675	6.69646	7.49913	8.76729e-05	0.0044131	0
mitochondrial ribosomal protein L38	1447961_s_at	0.737083	8.98272	8.24564	8.75283e-05	0.0044131	0
coiled-coil domain containing 28A	1440825_s_at	-0.944688	6.83824	7.78293	8.78824e-05	0.00441871	0
protein tyrosine phosphatase, non-receptor type 1	1417068_a_at	0.83245	10.991	10.1585	8.79999e-05	0.00441969	1
methyltransferase-like 1	1447683_x_at	0.957798	7.47023	6.51243	8.84295e-05	0.00443633	1
leukotriene C4 synthase	1419692_a_at	-1.44183	7.09574	8.53757	8.86769e-05	0.00443808	0
mucin 4	1427398_at	1.26131	7.18517	5.92386	8.88581e-05	0.00443808	1
RALBP1 associated Eps domain containing protein 2	1435389_at	-0.995427	8.87191	9.86734	8.87189e-05	0.00443808	0
FK506 binding protein 1b	1449429_at	-0.713805	6.65862	7.37242	8.87686e-05	0.00443808	0
baculoviral IAP repeat-containing 2	1418854_at	0.788696	10.3799	9.59125	8.93785e-05	0.00445914	1
hypoxia inducible factor 1, alpha subunit	1427418_a_at	0.77635	11.9168	11.1404	8.97256e-05	0.00447151	1
protein tyrosine phosphatase-like (proline instead of catalytic arginine), member b	1449342_at	0.965918	10.4892	9.52331	8.98451e-05	0.00447252	0
glycerol-3-phosphate dehydrogenase 1-like /// similar to glycerol-3-phosphate dehydrogenase 1-like	1438195_at	-0.827213	9.15443	9.98164	9.03568e-05	0.00448766	-1
RIKEN cDNA A930017N06 gene	1442101_at	-0.97906	5.67666	6.65572	9.04478e-05	0.00448766	-1
heparan sulfate 6-O-sulfotransferase 2	1450047_at	-1.09164	6.15044	7.24208	9.04408e-05	0.00448766	0
endothelin receptor type B	1423594_a_at	-0.949119	8.64777	9.59689	9.12199e-05	0.004521	0
synaptotagmin XII	1422878_at	0.728888	7.26464	6.53575	9.15524e-05	0.00452257	1
aminoadipate-semialdehyde synthase	1423523_at	-1.5447	5.58443	7.12913	9.1396e-05	0.00452257	-1
cAMP responsive element modulator	1449037_at	0.846427	8.69091	7.84448	9.14912e-05	0.00452257	0
gene model 967, (NCBI)	1435282_at	-0.940052	8.97473	9.91478	9.19832e-05	0.00453888	-1
interleukin-1 receptor-associated kinase 3	1435040_at	1.19954	8.60608	7.40654	9.21075e-05	0.00454005	1
glyoxylate reductase/hydroxypyruvate reductase	1417772_at	-0.683855	7.89587	8.57973	9.2914e-05	0.0045748	-1
Fc receptor, IgG, low affinity IIb	1435476_a_at	0.804045	9.81727	9.01322	9.3307e-05	0.00458914	1
PQ loop repeat containing	1424906_at	-0.97873	7.88837	8.8671	9.36905e-05	0.00460298	0
---	1427279_at	1.27102	9.08106	7.81004	9.3876e-05	0.00460707	1
beta-1,4-N-acetyl-galactosaminyl transferase 1	1418655_at	0.966821	9.94117	8.97435	9.40741e-05	0.00460742	1
ATPase, Ca++ transporting, plasma membrane 2	1420403_at	-0.77542	5.29186	6.06728	9.42239e-05	0.00460742	0
BAI1-associated protein 2-like 1	1424951_at	-0.686325	8.4181	9.10443	9.42849e-05	0.00460742	0
C-type lectin domain family 4, member a2 /// C-type lectin domain family 4, member b1	1425407_s_at	-0.701523	7.38121	8.08273	9.42916e-05	0.00460742	0
ets variant gene 6 (TEL oncogene)	1434880_at	0.933487	9.31693	8.38344	9.4612e-05	0.00461668	1
nucleolar protein 5	1450986_at	1.54687	9.33181	7.78493	9.46859e-05	0.00461668	1
formyl peptide receptor, related sequence 2	1422953_at	1.22492	10.422	9.19712	9.48329e-05	0.00461885	1
Tnf receptor-associated factor 2	1451233_at	0.753723	8.57882	7.8251	9.50689e-05	0.00462535	0
RIKEN cDNA 1110002B05 gene	1448388_a_at	-0.668648	10.5798	11.2484	9.52464e-05	0.00462899	-1
ELOVL family member 7, elongation of long chain fatty acids (yeast)	1440354_at	0.762504	6.28417	5.52167	9.53643e-05	0.00462974	1
pleckstrin homology domain containing, family H (with MyTH4 domain) member 2	1460062_at	-0.804244	5.91127	6.71552	9.56132e-05	0.00463683	-1
mesoderm posterior 2	1419629_at	-0.870618	6.03702	6.90764	9.5905e-05	0.00464598	0
cortactin binding protein 2	1435435_at	-1.60471	4.65795	6.26267	9.6647e-05	0.00466004	0
ceruloplasmin	1448734_at	0.740793	11.6449	10.9041	9.67118e-05	0.00466004	1
ankyrin 3, epithelial	1451628_a_at	-1.00121	7.38038	8.38159	9.67041e-05	0.00466004	0
RIKEN cDNA 2610028H24 gene	1453919_at	-0.956956	7.5898	8.54675	9.66855e-05	0.00466004	-1
Expressed sequence AA591059	1460577_at	-0.786864	8.87989	9.66675	9.66433e-05	0.00466004	0
P450 (cytochrome) oxidoreductase	1416933_at	-0.793558	10.6457	11.4392	9.7203e-05	0.00467372	0
RIKEN cDNA 5730408K05 gene	1429207_at	1.02411	7.59878	6.57467	9.71201e-05	0.00467372	0
RAB32, member RAS oncogene family	1416527_at	0.908752	9.579	8.67025	9.77268e-05	0.00468891	1
Ets variant gene 3	1456358_at	1.6329	7.89927	6.26636	9.76998e-05	0.00468891	0
proteaseome (prosome, macropain) 28 subunit, 3	1418079_at	0.751284	9.11445	8.36316	9.8373e-05	0.00470101	0
RNA binding motif protein 13	1426426_at	0.688888	9.42194	8.73305	9.85002e-05	0.00470101	0
schlafen 4	1427102_at	3.82645	10.5886	6.76214	9.84138e-05	0.00470101	0
Chemokine (C-C motif) receptor-like 1	1437669_x_at	-1.17709	5.62961	6.80669	9.85002e-05	0.00470101	0
peroxisomal membrane protein 4	1455438_at	-0.729019	7.15264	7.88166	9.8472e-05	0.00470101	0
glutamic pyruvic transaminase 1, soluble	1426502_s_at	-0.805064	8.87851	9.68358	9.88384e-05	0.00470822	0
interferon (alpha and beta) receptor 2	1427691_a_at	1.36438	9.8075	8.44312	9.90522e-05	0.00470822	0
RIKEN cDNA 2900054C01 gene	1429625_at	-1.43172	8.35056	9.78228	9.91012e-05	0.00470822	0
Cd99 antigen-like 2	1456746_a_at	-0.691182	7.67135	8.36253	9.91731e-05	0.00470822	0
desmuslin	1457275_at	-0.915864	9.22093	10.1368	9.88654e-05	0.00470822	-1
orosomucoid 2	1420438_at	1.57492	5.97123	4.39631	9.99494e-05	0.00474008	1
nucleolar protein family A, member 2	1416606_s_at	0.709269	10.2444	9.53512	0.000100506	0.00475283	1
activin A receptor, type 1B	1433725_at	0.836714	11.3849	10.5482	0.000100462	0.00475283	1
bradykinin receptor, beta 2	1442187_at	1.20607	7.20979	6.00372	0.000100534	0.00475283	0
FGF receptor activating protein 1	1424615_at	-0.702854	9.44201	10.1449	0.000100757	0.00475839	0
transducin (beta)-like 3	1415750_at	0.911084	8.13078	7.2197	0.000100982	0.00476401	1
sphingomyelin phosphodiesterase, acid-like 3B	1417300_at	1.11878	8.40942	7.29064	0.000101298	0.00477393	1
alcohol dehydrogenase 1 (class I)	1416225_at	-1.27034	10.5072	11.7775	0.000101881	0.00477642	-1
branched chain ketoacid dehydrogenase E1, alpha polypeptide	1416647_at	-0.721397	8.54821	9.2696	0.000101769	0.00477642	0
GTP binding protein (gene overexpressed in skeletal muscle)	1426063_a_at	1.97159	10.5114	8.53983	0.000101637	0.00477642	1
RIKEN cDNA 1110018J18 gene	1434441_at	-0.687707	10.6044	11.2921	0.000101829	0.00477642	0
RIKEN cDNA C330006P03 gene	1436387_at	1.42284	5.85519	4.43235	0.000101666	0.00477642	0
DEAD (Asp-Glu-Ala-Asp) box polypeptide 39	1438168_x_at	0.653461	9.85434	9.20088	0.000102627	0.00480142	1
angiogenin, ribonuclease A family, member 1	1438936_s_at	-0.622755	10.6943	11.3171	0.000102584	0.00480142	0
dedicator of cytokinesis 4	1436405_at	-0.979422	8.75985	9.73927	0.000102765	0.00480291	0
angiotensin I converting enzyme (peptidyl-dipeptidase A) 2	1425102_a_at	0.827757	9.13162	8.30387	0.000102906	0.00480452	1
copine VIII	1430521_s_at	0.974114	9.05559	8.08148	0.000103224	0.00481437	1
TROVE domain family, member 2	1423433_at	-0.742724	8.65744	9.40016	0.000103414	0.00481826	0
pentraxin related gene	1418666_at	2.94722	9.17003	6.22281	0.000103896	0.00483571	0
expressed sequence AW112037	1435327_at	0.732655	10.2698	9.53718	0.000104162	0.00484309	1
cAMP responsive element modulator	1418322_at	0.853057	8.04461	7.19155	0.000104281	0.00484363	0
Ras association (RalGDS/AF-6) domain family 1	1448855_at	0.840476	10.4339	9.59346	0.000104721	0.00485908	0
strawberry notch homolog 2 (Drosophila)	1458308_at	3.17967	9.07496	5.89529	0.000104895	0.00486217	0
pleckstrin homology domain containing, family K member 1	1418108_at	-1.29871	8.55995	9.85866	0.000106066	0.00491139	-1
mannose-6-phosphate receptor binding protein 1	1416424_at	-0.73717	8.84583	9.583	0.000106508	0.00492681	-1
EH-domain containing 1	1416012_at	0.664849	8.54319	7.87834	0.000106727	0.00493186	1
prostaglandin-endoperoxide synthase 2	1417262_at	2.42205	10.8892	8.46719	0.000107401	0.00494778	0
arylacetamide deacetylase-like 1	1435134_at	-1.0755	6.63455	7.71005	0.000107228	0.00494778	0
---	1441073_at	-0.854953	6.34072	7.19567	0.000107331	0.00494778	-1
SIVA1, apoptosis-inducing factor	1418377_a_at	-0.769256	7.9945	8.76376	0.000108537	0.00498405	-1
glial cell line derived neurotrophic factor family receptor alpha 2	1433716_x_at	-0.813752	8.21299	9.02674	0.00010846	0.00498405	-1
nucleoporin 62	1447905_x_at	0.649385	11.1745	10.5251	0.00010863	0.00498405	0
anterior pharynx defective 1b homolog (C. elegans)	1456500_at	-0.757897	8.5572	9.3151	0.00010849	0.00498405	-1
receptor (TNFRSF)-interacting serine-threonine kinase 1	1419508_at	0.746244	7.82302	7.07677	0.000108775	0.00498561	1
solute carrier family 25, member 35	1451489_at	-0.716819	6.52616	7.24297	0.000108979	0.00498993	0
---	1416761_at	1.66908	8.10124	6.43216	0.000109633	0.00499935	1
tubulin, alpha 4	1417373_a_at	0.784481	11.9026	11.1181	0.000109317	0.00499935	0
interleukin 4 receptor, alpha	1423996_a_at	1.14685	9.33226	8.18541	0.00010985	0.00499935	1
integrin beta 6	1432281_a_at	1.56002	9.05862	7.49859	0.000109749	0.00499935	1
monoamine oxidase B	1434354_at	-0.837846	9.51403	10.3519	0.000109636	0.00499935	-1
RIKEN cDNA 2900024O10 gene	1437261_at	-0.983322	5.49026	6.47358	0.000109806	0.00499935	0
Adult male corpora quadrigemina cDNA, RIKEN full-length enriched library, clone:B230398E24 product:hypothetical protein, full insert sequence	1440759_at	-1.1608	5.32558	6.48638	0.000110231	0.00501164	-1
RIKEN cDNA 1110069O07 gene	1436787_x_at	-0.845938	11.9636	12.8095	0.000110376	0.00501316	0
septin 4	1455422_x_at	-0.825524	10.0767	10.9022	0.000110957	0.00503446	0
Z-DNA binding protein 1	1429947_a_at	1.19099	8.29348	7.10248	0.000111391	0.0050491	0
copine VIII	1431146_a_at	0.950205	9.03007	8.07987	0.000112493	0.00508786	1
mannosidase, alpha, class 1C, member 1	1436193_at	-0.743938	7.91371	8.65765	0.000112585	0.00508786	0
lipopolysaccharide binding protein	1448550_at	0.686071	10.6646	9.97856	0.000112522	0.00508786	1
interferon gamma inducible protein 47	1417292_at	1.54293	11.9858	10.4429	0.000112943	0.00509705	0
avian musculoaponeurotic fibrosarcoma (v-maf) AS42 oncogene homolog	1437473_at	-0.643214	6.74272	7.38594	0.000113014	0.00509705	0
DNA segment, Chr 7, Wayne State University 130, expressed	1458040_at	-1.46338	6.02272	7.4861	0.000113129	0.00509713	0
G protein-coupled receptor 37-like 1	1424146_at	0.994885	6.56067	5.56579	0.000113518	0.00510955	0
ATP-binding cassette, sub-family A (ABC1), member 3	1451731_at	-0.999478	10.5096	11.509	0.000113921	0.00512256	0
proline-serine-threonine phosphatase-interacting protein 2	1421411_at	1.33783	6.40591	5.06808	0.000114136	0.00512712	1
thioredoxin reductase 3	1423869_s_at	-1.04956	7.30613	8.35569	0.00011429	0.00512893	0
solute carrier family 9 (sodium/hydrogen exchanger), isoform 3 regulator 1	1438115_a_at	0.853446	11.252	10.3985	0.000114723	0.00513887	1
serine (or cysteine) peptdiase inhibitor, clade B, member 8	1458882_at	-1.05509	5.87176	6.92685	0.000114739	0.00513887	0
cytochrome c oxidase subunit VIIa polypeptide 2-like	1432264_x_at	-0.665731	10.8499	11.5157	0.000115516	0.00516853	0
hyaluronan synthase 2	1418678_at	2.14541	7.2818	5.13639	0.000115671	0.00517034	0
heparin-binding EGF-like growth factor	1418350_at	0.824195	10.4025	9.57829	0.000116106	0.00517439	1
thyroid hormone receptor alpha	1426997_at	-0.836244	8.23138	9.06762	0.000115911	0.00517439	0
RIKEN cDNA 4933405I11 gene /// mucin 4	1438555_x_at	1.88492	9.35956	7.47464	0.000116035	0.00517439	1
proteasome (prosome, macropain) 28 subunit, beta	1417189_at	0.77392	12.1687	11.3948	0.00011664	0.00519307	1
integrin alpha 7	1418393_a_at	1.2092	8.13857	6.92937	0.000117026	0.00519486	0
diacylglycerol kinase, gamma	1431167_at	-1.65422	5.1738	6.82802	0.000117005	0.00519486	0
angiopoietin-like 2	1455090_at	-0.848285	9.49626	10.3445	0.000116964	0.00519486	0
transmembrane protein 46	1423852_at	-0.906509	5.32336	6.22987	0.000117193	0.00519719	-1
receptor (TNFRSF)-interacting serine-threonine kinase 2	1421236_at	1.29386	8.88709	7.59323	0.000117467	0.00520088	0
membrane bound O-acyltransferase domain containing 2	1425029_a_at	-0.969491	6.91082	7.88031	0.000117507	0.00520088	0
RIKEN cDNA 1100001G20 gene	1434484_at	1.35679	9.44599	8.0892	0.0001178	0.00520874	1
PR domain containing 16	1440870_at	-0.758679	8.15374	8.91242	0.000118181	0.00522044	-1
phosphatidylinositol glycan anchor biosynthesis, class N	1421284_at	0.678411	6.45306	5.77465	0.000118432	0.0052264	1
RIKEN cDNA 2700038G22 gene	1453745_at	1.57673	8.01847	6.44174	0.000118656	0.00523117	0
procollagen lysine, 2-oxoglutarate 5-dioxygenase 2	1416687_at	-0.829256	8.84159	9.67085	0.00011903	0.00523232	-1
wingless-related MMTV integration site 3A	1422093_at	-0.879954	7.56727	8.44722	0.000118987	0.00523232	-1
guanosine monophosphate reductase	1448530_at	-1.02698	6.93099	7.95797	0.00011885	0.00523232	0
mitogen-activated protein kinase 11	1421926_at	0.985282	8.27934	7.29406	0.00011944	0.00524012	1
collagen triple helix repeat containing 1	1452968_at	-1.28644	6.02078	7.30721	0.000119391	0.00524012	-1
leucine rich repeat containing 59	1416234_at	0.828199	10.9316	10.1034	0.000119795	0.00525061	1
glutathione S-transferase, theta 2	1417883_at	-0.860177	7.51685	8.37703	0.000120441	0.00526786	0
inhibin beta-A	1422053_at	1.34639	7.9894	6.64302	0.000120547	0.00526786	0
REST corepressor 3	1428343_at	-0.737846	7.32426	8.06211	0.000120773	0.00526786	0
ornithine decarboxylase, structural 1 /// similar to Ornithine decarboxylase (ODC) /// similar to Ornithine decarboxylase (ODC) /// similar to Ornithine decarboxylase (ODC) /// hypothetical protein LOC671973 /// similar to Ornithine decarboxylase (ODC)	1438761_a_at	0.856992	11.3998	10.5428	0.00012067	0.00526786	1
A kinase (PRKA) anchor protein 14	1457541_at	-0.942963	6.46424	7.40721	0.000120608	0.00526786	-1
free fatty acid receptor 2	1425216_at	0.924379	7.14516	6.22078	0.000121329	0.00528703	1
solute carrier family 7 (cationic amino acid transporter, y+ system), member 6	1460541_at	1.14235	8.62192	7.47957	0.000121872	0.00530555	1
adenosine A2b receptor	1434430_s_at	1.19085	7.31062	6.11976	0.000122545	0.0053297	1
cytochrome P450, family 1, subfamily b, polypeptide 1	1416613_at	1.23399	6.90229	5.6683	0.000122756	0.00533029	0
tribbles homolog 1 (Drosophila)	1424880_at	1.34992	9.12796	7.77803	0.000123104	0.00533029	0
chondroitin sulfate proteoglycan 2	1427256_at	1.12584	7.69504	6.5692	0.00012296	0.00533029	1
nuclear factor of kappa light polypeptide gene enhancer in B-cells 2, p49/p100	1429128_x_at	1.06907	8.86799	7.79892	0.000123149	0.00533029	1
TANK-binding kinase 1	1460315_s_at	0.627066	10.7673	10.1402	0.000122865	0.00533029	1
RIKEN cDNA 9030625A04 gene	1455263_at	1.41353	7.74578	6.33225	0.000124459	0.00538182	0
aldehyde dehydrogenase family 1, subfamily A3	1448789_at	1.91183	6.78353	4.8717	0.000124579	0.00538183	1
limb-bud and heart	1429088_at	-1.0031	8.69235	9.69545	0.00012524	0.0054052	-1
RIKEN cDNA B230342M21 gene	1417707_at	-0.77716	7.44408	8.22124	0.000126063	0.00542599	0
expressed sequence AI426330	1435591_at	-0.869812	5.31214	6.18196	0.000126082	0.00542599	-1
RIKEN cDNA 1700025K23 gene	1460553_at	-0.784037	5.70478	6.48882	0.000125987	0.00542599	0
timeless homolog (Drosophila)	1417586_at	0.854376	9.08596	8.23159	0.000126277	0.00542917	0
low density lipoprotein receptor class A domain containing 3	1438666_at	-0.634184	8.70663	9.34081	0.000126612	0.00543429	0
expressed sequence C77370	1440910_at	-0.817418	6.05385	6.87127	0.000126637	0.00543429	0
fibrillarin	1416685_s_at	0.679604	10.7004	10.0208	0.000127047	0.00543639	0
procollagen, type IV, alpha 5	1425475_at	-0.900836	8.02137	8.92221	0.00012695	0.00543639	0
methylmalonyl CoA epimerase	1438477_a_at	-0.652633	8.86823	9.52086	0.000126999	0.00543639	-1
cyclin M2	1451007_at	0.806056	6.83714	6.03108	0.000127212	0.0054383	0
RIKEN cDNA 9130211I03 gene	1453076_at	1.04553	7.8705	6.82498	0.000127356	0.0054393	0
transmembrane protein 35	1416710_at	-0.899614	5.66074	6.56036	0.000128904	0.00544352	0
RIKEN cDNA 1110032E23 gene	1416805_at	-1.18008	8.67341	9.85349	0.000128025	0.00544352	0
cyclin M2	1423475_at	0.945044	7.92316	6.97812	0.000128769	0.00544352	1
expressed in non-metastatic cells 1, protein	1424110_a_at	0.617784	10.3052	9.68746	0.000128823	0.00544352	1
histocompatibility 2, D region locus 1	1426324_at	1.06411	10.4166	9.35253	0.000128444	0.00544352	0
acid phosphatase 5, tartrate resistant	1431609_a_at	0.86416	9.78139	8.91723	0.000128593	0.00544352	1
transglutaminase 2, C polypeptide	1433428_x_at	0.790046	12.9152	12.1252	0.000128804	0.00544352	0
component of Sp100-rs /// predicted gene, EG665338	1435792_at	0.900535	5.97125	5.07071	0.000128492	0.00544352	0
flavin containing monooxygenase 5	1440899_at	-1.1146	5.96396	7.07856	0.000128881	0.00544352	-1
---	1443946_s_at	1.20544	10.9275	9.72201	0.000128759	0.00544352	1
heme oxygenase (decycling) 1	1448239_at	1.1865	9.8352	8.6487	0.000127633	0.00544352	1
bone morphogenetic protein 5	1455851_at	-0.786434	9.24642	10.0329	0.000128901	0.00544352	0
solute carrier family 3 (activators of dibasic and neutral amino acid transport), member 2	1425364_a_at	0.714289	12.0596	11.3453	0.000129417	0.00544989	1
NUAK family, SNF1-like kinase, 1	1438684_at	-1.0521	8.23491	9.28701	0.000129305	0.00544989	0
RIKEN cDNA A330021E22 gene	1440796_at	1.03794	7.48955	6.45161	0.000129263	0.00544989	1
RAS-related C3 botulinum substrate 3	1420554_a_at	-1.04232	8.01153	9.05384	0.000129732	0.00545807	0
claudin 23	1424409_at	-1.6567	4.99142	6.64812	0.000130026	0.00546535	-1
flavin containing monooxygenase 5	1450332_s_at	-0.922321	6.8029	7.72522	0.000130462	0.00547856	-1
protein-L-isoaspartate (D-aspartate) O-methyltransferase domain containing 2	1427075_s_at	-0.788736	8.66779	9.45653	0.000131104	0.00549397	0
transformation related protein 53 binding protein 2	1433937_at	-0.950628	8.79064	9.74127	0.000131195	0.00549397	-1
zinc finger protein 593	1449946_a_at	0.899632	6.84004	5.94041	0.000131164	0.00549397	1
claudin 2	1417231_at	1.74512	7.28561	5.54049	0.000131465	0.00550017	1
brain protein I3	1416924_at	-0.732951	9.92125	10.6542	0.000132455	0.00552398	0
indoleamine-pyrrole 2,3 dioxygenase	1420437_at	1.04249	6.496	5.45351	0.000132161	0.00552398	0
ring finger protein 186	1424794_at	-1.16098	8.59977	9.76075	0.000132524	0.00552398	-1
myc induced nuclear antigen	1451042_a_at	0.788928	9.30905	8.52012	0.000132382	0.00552398	1
small nucleolar RNA, C/D box 22	1433675_at	0.8025	9.83173	9.02923	0.000132694	0.00552599	1
---	1456539_at	1.25796	8.65576	7.3978	0.000132915	0.00553006	1
glutathione peroxidase 7	1417836_at	-0.68575	7.86945	8.5552	0.000133205	0.00553705	0
DNA segment, Chr 7, Wayne State University 130, expressed	1447462_at	-2.17209	4.23408	6.40617	0.000133483	0.00554348	0
nuclear factor of kappa light chain gene enhancer in B-cells inhibitor, alpha	1420088_at	0.754654	13.6992	12.9446	0.000133621	0.00554412	1
RIKEN cDNA 2310022B05 gene	1428910_at	-0.583635	9.4775	10.0611	0.000133834	0.00554783	-1
interleukin 1 family, member 9	1425958_at	3.40612	9.5662	6.16008	0.000134226	0.00555899	0
WD repeat, SAM and U-box domain containing 1	1453113_at	-0.709199	7.85979	8.56899	0.000134428	0.00556223	0
sprouty homolog 4 (Drosophila)	1445669_at	1.19615	8.96649	7.77035	0.000135595	0.00560536	1
yrdC domain containing (E.coli)	1434744_at	0.687126	8.84342	8.1563	0.000135869	0.00561155	1
heat shock 70kD protein 5 (glucose-regulated protein)	1427464_s_at	0.826809	12.3807	11.5539	0.000136587	0.00563492	0
muscleblind-like 3 (Drosophila)	1442549_at	-0.788047	6.16259	6.95063	0.000136684	0.00563492	0
ras homolog gene family, member C	1435394_s_at	0.737453	11.4254	10.688	0.000136815	0.00563514	1
translocase of inner mitochondrial membrane 10 homolog (yeast)	1417499_at	0.7051	9.45861	8.75351	0.00013694	0.00563515	1
RIKEN cDNA 2210011C24 gene	1440194_at	-0.911246	7.03497	7.94621	0.000137135	0.00563805	0
nephronectin	1421429_a_at	-0.955601	7.21408	8.16968	0.000137594	0.00564751	0
selectin, platelet	1440173_x_at	3.75228	7.79225	4.03997	0.000137616	0.00564751	0
frizzled homolog 7 (Drosophila)	1450044_at	-1.20335	8.35417	9.55752	0.000137815	0.00565037	0
acylphosphatase 1, erythrocyte (common) type	1450095_a_at	-0.768422	7.41659	8.18501	0.000137936	0.00565037	0
dicarbonyl L-xylulose reductase	1419456_at	-0.880968	10.13	11.011	0.000138777	0.00566585	0
calcium binding protein 39-like	1426367_at	-0.604607	8.89723	9.50183	0.000139696	0.00566585	0
RIKEN cDNA 5730407K14 gene	1427070_at	-0.779664	6.9563	7.73596	0.000139614	0.00566585	0
guanine nucleotide binding protein (G protein), gamma 2 subunit	1428156_at	-0.739774	8.26595	9.00572	0.000139584	0.00566585	0
glycine/arginine rich protein 1	1429843_at	1.50118	9.48455	7.98337	0.000139138	0.00566585	0
activin receptor IIB	1439856_at	-0.812886	6.38117	7.19405	0.000139232	0.00566585	0
DEAD (Asp-Glu-Ala-Asp) box polypeptide 21	1448270_at	0.637157	9.69414	9.05698	0.000139459	0.00566585	1
coiled-coil domain containing 34	1449345_at	-0.582638	6.40546	6.9881	0.000139278	0.00566585	0
ATPase, Cu++ transporting, beta polypeptide	1450283_at	-0.953598	5.3582	6.3118	0.000139672	0.00566585	0
gene trap locus 3	1452896_at	-0.6689	8.92382	9.59272	0.000139273	0.00566585	-1
oxysterol binding protein-like 6	1457881_at	-1.53173	7.02132	8.55306	0.000138939	0.00566585	-1
transformation related protein 53	1427739_a_at	0.808529	8.74958	7.94105	0.00013997	0.00566678	1
RIKEN cDNA 1110007M04 gene	1435333_at	0.635989	8.35611	7.72012	0.000139965	0.00566678	0
potassium large conductance calcium-activated channel, subfamily M, beta member 2	1431844_at	-1.13809	6.51278	7.65086	0.000140433	0.00567724	0
eukaryotic translation initiation factor 4A1	1434985_a_at	0.689494	12.7088	12.0193	0.00014048	0.00567724	1
nicolin 1	1449376_at	-0.645276	7.79613	8.44141	0.000141298	0.00570519	-1
F-box protein 25	1417535_at	-0.721699	8.18682	8.90851	0.000141803	0.00571535	0
F-box protein 4	1427121_at	0.596742	9.16653	8.56979	0.00014178	0.00571535	1
RIKEN cDNA C030044B11 gene	1429264_at	-0.855138	8.89538	9.75052	0.000142227	0.00572505	0
transcription factor E3	1434318_a_at	0.641077	9.20333	8.56225	0.00014236	0.00572505	0
splicing factor, arginine/serine-rich 6	1448454_at	0.815652	11.3311	10.5154	0.000142425	0.00572505	0
histidine triad nucleotide binding protein 2	1425196_a_at	-0.767726	8.45705	9.22478	0.000142812	0.00573548	0
Inhibitor of DNA binding 4	1455298_at	-0.7212	4.55262	5.27382	0.00014313	0.00573805	0
integrin beta 5	1456195_x_at	-0.614665	8.91912	9.53378	0.000143092	0.00573805	0
transcription elongation factor A (SII), 3	1424531_a_at	-1.20078	6.76561	7.96639	0.000144149	0.00577376	-1
fyn-related kinase	1421362_a_at	0.601787	5.62381	5.02202	0.000144758	0.005793	1
solute carrier family 35, member E3	1428805_at	-0.888065	8.04813	8.93619	0.000144951	0.00579559	0
dual specificity phosphatase 14	1431422_a_at	-0.989411	8.75802	9.74743	0.000145132	0.00579769	-1
transmembrane channel-like gene family 5	1452934_at	0.899333	6.71021	5.81087	0.000145591	0.00581089	0
myc induced nuclear antigen	1431939_a_at	0.756653	8.00537	7.24871	0.000146131	0.0058273	0
interferon activated gene 203 /// interferon activated gene 204 /// similar to interferon activated gene 205 /// interferon activated gene 205 /// myeloid cell nuclear differentiation antigen /// similar to Interferon-activatable protein 205 (IFI-205) (D3 protein) /// similar to Interferon-activatable protein 204 (Ifi-204) (Interferon-inducible protein p204) /// similar to Interferon-activatable …	1452348_s_at	1.32868	10.6608	9.3321	0.000146683	0.00584413	1
cDNA sequence BC035537	1437950_at	-0.622612	6.7338	7.35641	0.000146864	0.00584549	-1
Pleiomorphic adenoma gene-like 2	1442235_at	1.44358	6.78902	5.34544	0.000146976	0.00584549	0
kelch repeat and BTB (POZ) domain containing 7	1428192_at	-0.596694	6.82967	7.42636	0.000147744	0.00587086	0
RIKEN cDNA A730049H05 gene	1430352_at	2.65712	8.4022	5.74508	0.000148296	0.00588757	0
ets variant gene 1	1450684_at	-1.00548	6.21389	7.21937	0.000148774	0.00590138	0
ELOVL family member 7, elongation of long chain fatty acids (yeast)	1424097_at	0.886241	7.94886	7.06262	0.000149552	0.0059244	0
ribosomal protein S6 kinase, polypeptide 5	1431050_at	-1.29347	6.20683	7.50031	0.000149617	0.0059244	0
hypothetical protein LOC677168	1431591_s_at	1.097	8.63869	7.54169	0.000150029	0.00593547	1
cyclin-dependent kinase inhibitor 1A (P21)	1421679_a_at	1.33648	8.89742	7.56093	0.000150236	0.00593848	1
H1 histone family, member 0	1423702_at	-1.02984	10.4174	11.4472	0.000150516	0.00594432	0
sprouty homolog 4 (Drosophila)	1440867_at	0.940359	8.54671	7.60635	0.000150904	0.00595443	1
membrane interacting protein of RGS16	1418444_a_at	-0.65448	10.5746	11.2291	0.000152069	0.00598469	0
UDP galactosyltransferase 8A	1419063_at	-1.60535	3.89664	5.50199	0.000152001	0.00598469	0
dystrophin, muscular dystrophy	1448665_at	-0.763187	7.76604	8.52922	0.000151846	0.00598469	0
UDP-N-acetylglucosamine pyrophosphorylase 1 /// similar to UDP-N-acetylhexosamine pyrophosphorylase	1416743_at	0.783252	10.2722	9.48893	0.000152338	0.00599005	0
transmembrane protein with EGF-like and two follistatin-like domains 1	1426649_at	-0.762652	7.99277	8.75542	0.000152866	0.00599514	0
solute carrier family 2 (facilitated glucose transporter), member 1	1434773_a_at	1.02164	10.1459	9.12421	0.000152773	0.00599514	0
early growth response 3	1436329_at	1.8035	8.95084	7.14734	0.00015278	0.00599514	0
programmed cell death 4 /// similar to programmed cell death 4	1418840_at	-0.829446	9.38676	10.2162	0.000153612	0.00601916	0
procollagen, type XXIII, alpha 1	1440911_at	-0.893702	7.97873	8.87243	0.00015395	0.00602715	0
phosphatidylinositol 3-kinase, regulatory subunit, polypeptide 2 (p85 beta)	1418463_at	-0.663425	7.19606	7.85948	0.000154335	0.00603701	0
synaptosomal-associated protein 23	1420896_at	0.721874	10.1816	9.45972	0.000155252	0.00604351	0
eukaryotic translation termination factor 1	1424013_at	0.573251	10.6768	10.1035	0.000155679	0.00604351	1
procollagen, type IV, alpha 5	1425476_at	-0.940931	9.60822	10.5492	0.000155277	0.00604351	0
solute carrier family 7 (cationic amino acid transporter, y+ system), member 4	1426068_at	-0.876944	7.8611	8.73805	0.000155517	0.00604351	0
Transcribed locus	1435602_at	0.693818	9.78805	9.09423	0.000154947	0.00604351	1
tubulin tyrosine ligase-like 1	1436833_x_at	-0.640329	8.28139	8.92172	0.000155707	0.00604351	-1
lipopolysaccharide binding protein	1447520_at	1.04669	8.55483	7.50814	0.00015502	0.00604351	1
natriuretic peptide precursor type B	1450791_at	1.67911	7.10151	5.4224	0.000155643	0.00604351	1
plexin C1	1450906_at	-0.695277	6.12494	6.82022	0.000154642	0.00604351	0
ribosomal protein S6 kinase polypeptide 3	1427299_at	0.908754	8.68144	7.77269	0.00015588	0.00604499	1
hypothetical LOC434179	1460017_at	-0.776819	6.23928	7.0161	0.000156566	0.0060664	0
small proline-rich protein 1A	1449133_at	2.40987	8.4201	6.01023	0.000157109	0.00608219	0
catalase	1416430_at	-0.642027	11.2206	11.8627	0.000157951	0.00610432	0
aminolevulinic acid synthase 1	1424126_at	-0.704347	11.0957	11.8	0.00015791	0.00610432	0
protein kinase, AMP-activated, alpha 2 catalytic subunit	1429463_at	-0.816631	8.26687	9.0835	0.000158927	0.00612771	0
RIKEN cDNA 6330439K17 gene	1439971_at	-0.602166	6.29984	6.902	0.000158915	0.00612771	-1
chaperonin subunit 3 (gamma)	1459987_s_at	0.681186	10.9041	10.2229	0.000158964	0.00612771	0
peter pan homolog (Drosophila)	1423703_at	0.669753	8.30146	7.63171	0.000160405	0.00617273	0
RIKEN cDNA 2610008E11 gene	1429281_at	-0.845253	6.74395	7.5892	0.000160327	0.00617273	0
hyaluronan synthase 3	1420589_at	1.59363	6.29784	4.70421	0.000160609	0.00617385	0
cytochrome c oxidase subunit VIIa polypeptide 2-like	1432263_a_at	-0.635945	9.99968	10.6356	0.000160708	0.00617385	0
serum deprivation response	1416779_at	-0.694704	12.031	12.7257	0.000161847	0.00621231	0
paired immunoglobin-like type 2 receptor beta 1	1422041_at	1.24149	9.05521	7.81372	0.000162837	0.006245	0
RIKEN cDNA 3110007F17 gene	1439279_at	-0.876151	6.83618	7.71233	0.000163207	0.00625385	0
CD80 antigen	1432826_a_at	1.6559	6.34831	4.69241	0.000163442	0.00625757	1
SH3-domain binding protein 4	1455250_at	-0.621504	8.14885	8.77035	0.000163686	0.0062616	0
solute carrier family 7 (cationic amino acid transporter, y+ system), member 4	1426069_s_at	-1.19898	6.79739	7.99638	0.000163992	0.00626799	0
nuclear factor I/X	1436364_x_at	-0.675692	10.2781	10.9538	0.0001657	0.00632788	0
trans-golgi network protein	1418520_at	0.897143	10.3488	9.45165	0.000166164	0.00633675	1
matrix metallopeptidase 15	1422597_at	-0.956313	7.87243	8.82874	0.000166213	0.00633675	0
sprouty protein with EVH-1 domain 1, related sequence	1423160_at	0.747808	10.5145	9.76665	0.000166608	0.00634645	1
cytochrome b-245, beta polypeptide	1436778_at	0.819242	11.1819	10.3626	0.000166757	0.00634677	1
stathmin 1 /// similar to Stathmin (Phosphoprotein p19) (pp19) (Oncoprotein 18) (Op18) (Leukemia-associated phosphoprotein p18) (pp17) (Prosolin) (Metablastin) (Pr22 protein) (Leukemia-associated gene protein)	1448113_at	-0.817404	7.23785	8.05526	0.000167069	0.0063506	0
wingless-related MMTV integration site 5A	1448818_at	-0.937006	6.86142	7.79843	0.000167139	0.0063506	0
transmembrane protein 49	1423722_at	0.700617	11.6817	10.981	0.000167483	0.00635828	0
DNA segment, Chr 13, Wayne State University 177, expressed	1424620_at	0.759177	8.92372	8.16454	0.000168679	0.00639833	0
transforming growth factor, beta 3	1417455_at	-0.619756	8.09064	8.71039	0.000169389	0.00641984	0
pleckstrin	1448748_at	1.52963	11.508	9.97837	0.000169694	0.00642599	1
RIKEN cDNA 5430407P10 gene	1456210_at	1.10242	7.37785	6.27542	0.000170005	0.00643238	1
RIKEN cDNA D330028D13 gene	1434428_at	-1.01977	6.31185	7.33162	0.000170191	0.00643403	-1
fibrinogen-like protein 2	1421855_at	1.11852	10.7254	9.60691	0.00017156	0.00646715	1
guanine deaminase	1435748_at	1.2724	10.4548	9.18239	0.000171641	0.00646715	0
Ngfi-A binding protein 1	1448781_at	0.670666	9.46098	8.79031	0.000171567	0.00646715	0
transglutaminase 2, C polypeptide	1455900_x_at	0.783842	12.8973	12.1134	0.000171416	0.00646715	0
RIKEN cDNA C630007B19 gene	1457092_at	-0.787427	5.42609	6.21352	0.000171984	0.00647468	0
BTB (POZ) domain containing 6	1435153_at	-0.658926	7.58935	8.24828	0.000173	0.00649335	0
zinc and ring finger 3 /// similar to Goliath homolog precursor (Ring finger protein 130) (R-goliath)	1435608_at	-0.850385	7.89084	8.74123	0.000173056	0.00649335	-1
glucosamine-6-phosphate deaminase 1 /// similar to Glucosamine-6-phosphate isomerase (Glucosamine-6-phosphate deaminase) (GNPDA) (GlcN6P deaminase) (Oscillin) /// predicted gene, EG667410	1455065_x_at	-0.736663	7.50894	8.2456	0.00017283	0.00649335	0
RIKEN cDNA A630051L19 gene	1455134_at	-1.07564	7.85754	8.93318	0.000172841	0.00649335	-1
interleukin-1 receptor-associated kinase 3	1430704_at	1.28858	7.46732	6.17874	0.000173303	0.0064972	1
---	1443196_at	-0.613745	6.43865	7.0524	0.000174002	0.00651801	0
myosin VC	1424933_at	-0.860427	8.18865	9.04907	0.00017457	0.00653386	-1
C1q domain containing 2	1439422_a_at	-0.809513	8.14219	8.9517	0.000175024	0.00654539	0
nucleolar and coiled-body phosphoprotein 1	1428870_at	0.741436	8.32828	7.58684	0.00017522	0.00654609	0
zinc finger protein, multitype 2	1449314_at	-1.2683	6.23471	7.50301	0.000175333	0.00654609	0
carbohydrate sulfotransferase 12	1448477_at	-0.723745	8.35654	9.08029	0.000176047	0.00656734	0
C-type lectin domain family 4, member n	1419627_s_at	0.947111	10.2308	9.28364	0.000176193	0.00656735	1
cathepsin C	1416382_at	0.702341	13.0897	12.3874	0.000178283	0.00657572	0
frizzled homolog 2 (Drosophila)	1418532_at	-1.1394	7.5986	8.738	0.000177638	0.00657572	-1
inhibitor of growth family, member 2	1419111_at	-0.639579	8.00872	8.6483	0.000176967	0.00657572	0
neuroepithelial cell transforming gene 1	1421321_a_at	-0.824192	8.92912	9.75331	0.000177937	0.00657572	0
sprouty protein with EVH-1 domain 1, related sequence	1423161_s_at	0.774485	10.1336	9.35916	0.000178313	0.00657572	1
thioredoxin reductase 1	1424486_a_at	1.80042	8.66278	6.86236	0.000177634	0.00657572	0
WD repeat domain 77	1434552_at	0.754207	8.44436	7.69015	0.000177391	0.00657572	1
rhomboid 5 homolog 2 (Drosophila)	1434774_at	0.867946	9.05282	8.18488	0.000176966	0.00657572	0
integrin beta 8	1436223_at	0.943848	7.21931	6.27546	0.000177235	0.00657572	1
tenascin N	1442140_at	-0.94402	6.6312	7.57522	0.000176973	0.00657572	0
microtubule-associated protein, RP/EB family, member 2	1451989_a_at	-0.647896	11.6125	12.2604	0.000178028	0.00657572	0
Nephronectin	1452107_s_at	-0.7819	11.0591	11.841	0.00017823	0.00657572	0
DiGeorge syndrome critical region gene 6	1452434_s_at	-0.57645	7.72363	8.30008	0.000177409	0.00657572	0
gap junction membrane channel protein beta 2	1423271_at	1.23987	8.102	6.86213	0.000178765	0.00658695	0
centaurin, gamma 3	1423910_at	-0.690238	7.21869	7.90892	0.000179214	0.00658695	0
ecotropic viral integration site 1	1438325_at	-0.955109	9.15888	10.114	0.000178967	0.00658695	-1
transmembrane protein 132C	1438697_at	-0.787125	5.94099	6.72811	0.000179348	0.00658695	0
RIKEN cDNA 3110082I17 gene	1453007_at	0.727432	8.31534	7.58791	0.00017916	0.00658695	1
2'-5' oligoadenylate synthetase 1C	1418686_at	-0.933617	5.37049	6.3041	0.000179601	0.00659087	0
ADP-ribosylation factor-like 6 interacting protein 1	1423818_a_at	-0.655228	11.2611	11.9163	0.000179824	0.00659371	0
3-hydroxybutyrate dehydrogenase, type 2	1453011_at	-0.751176	5.44824	6.19941	0.000180683	0.00661982	0
protein tyrosine phosphatase-like A domain containing 1	1454698_at	-0.681175	10.1811	10.8623	0.00018137	0.00663958	-1
reprimo, TP53 dependent G2 arrest mediator candidate	1422552_at	-0.85833	7.68745	8.54578	0.000181605	0.0066428	0
HscB iron-sulfur cluster co-chaperone homolog (E. coli)	1427927_at	-0.618193	7.75971	8.37791	0.000182059	0.00664779	-1
basic leucine zipper and W2 domains 1	1450846_at	0.728538	10.837	10.1084	0.000182184	0.00664779	0
nephronectin	1452106_at	-0.66795	11.7913	12.4592	0.000181967	0.00664779	0
membrane-associated ring finger (C3HC4) 5	1428843_at	0.63335	11.3996	10.7663	0.000182586	0.0066571	0
ribosomal RNA processing 12 homolog (S. cerevisiae)	1434239_at	1.29544	6.87394	5.5785	0.000182783	0.00665888	0
RIKEN cDNA 2010107H07 gene	1456204_at	-0.980046	8.45856	9.43861	0.000183572	0.00668224	0
RIKEN cDNA 9130213B05 gene	1424214_at	1.15731	8.1912	7.03388	0.000184055	0.00668901	0
RAB27b, member RAS oncogene family	1439610_at	-1.26847	6.89048	8.15895	0.000183927	0.00668901	-1
RIKEN cDNA C130065N10 gene	1456257_at	-0.789178	8.28105	9.07023	0.000184332	0.00669368	0
phosphoinositide-3-kinase, regulatory subunit 5, p101	1434980_at	0.993242	7.65005	6.65681	0.000185632	0.00673546	1
RIKEN cDNA 3321401G04 gene	1428541_at	-0.556413	5.75451	6.31092	0.000186339	0.00675028	0
splicing factor, arginine/serine-rich 2 (SC-35)	1452439_s_at	0.637311	10.2723	9.63501	0.000186193	0.00675028	1
bystin-like	1450742_at	0.822476	7.8329	7.01042	0.000186666	0.00675124	0
RIKEN cDNA 6530401C20 gene	1455885_at	-1.25657	5.74532	7.00189	0.000186614	0.00675124	0
syntaxin 11	1457780_at	1.60269	9.07469	7.472	0.000186951	0.00675615	1
potassium channel tetramerisation domain containing 12b	1440355_at	-1.06572	7.65661	8.72232	0.000187238	0.00676109	0
RIKEN cDNA 2810430M08 gene	1417096_at	0.852658	8.5978	7.74514	0.000187824	0.00676966	0
abhydrolase domain containing 12	1417669_at	-0.710618	9.29417	10.0048	0.000187941	0.00676966	0
protein kinase C, zeta	1418085_at	-0.821589	8.21275	9.03434	0.000188225	0.00676966	0
a disintegrin and metallopeptidase domain 19 (meltrin beta)	1418402_at	-0.632607	8.54658	9.17919	0.000188191	0.00676966	0
PH domain and leucine rich repeat protein phosphatase	1426994_at	-0.687489	9.6283	10.3158	0.000187771	0.00676966	0
procollagen lysine, 2-oxoglutarate 5-dioxygenase 2	1416686_at	-0.786297	7.91735	8.70365	0.000188879	0.00678775	0
caspase 9	1437537_at	-1.01475	6.68281	7.69757	0.000189117	0.00679049	0
Kruppel-like factor 12	1439847_s_at	-0.742093	7.92115	8.66324	0.000189256	0.00679049	0
H2A histone family, member V	1436596_at	-0.686168	7.57652	8.26269	0.000190408	0.00682094	0
glutamate-rich WD repeat containing 1	1452171_at	0.944923	8.79997	7.85505	0.000190393	0.00682094	0
surfactant associated protein D	1420378_at	0.570306	13.9724	13.402	0.000190622	0.00682172	1
lung-inducible neuralized-related C3HC4 RING domain protein	1444003_at	1.79852	8.79009	6.99157	0.000190732	0.00682172	0
secretory leukocyte peptidase inhibitor	1448377_at	1.64114	11.6521	10.0109	0.000191875	0.00685718	0
sterol O-acyltransferase 1	1417697_at	-0.755647	8.66181	9.41746	0.00019245	0.00687229	0
poliovirus receptor	1423904_a_at	1.27051	9.50191	8.2314	0.000192942	0.00688439	1
RIKEN cDNA 4930444A02 gene	1424004_x_at	-0.752211	7.08255	7.83476	0.000193819	0.00691023	0
GRAM domain containing 1A	1416708_a_at	1.1343	9.36224	8.22794	0.000195838	0.00694925	0
zinc finger protein 704	1417848_at	-0.85711	8.03201	8.88912	0.000195811	0.00694925	0
potassium channel tetramerisation domain containing 1	1425104_at	0.614439	8.482	7.86756	0.000195265	0.00694925	1
glutamate-rich WD repeat containing 1	1436887_x_at	0.966122	7.4095	6.44338	0.000195829	0.00694925	0
Max interacting protein 1	1450376_at	-0.723587	8.76682	9.49041	0.000195265	0.00694925	-1
OCIA domain containing 2	1453187_at	-0.995984	7.84393	8.83992	0.000195683	0.00694925	-1
GRAM domain containing 3	1428736_at	0.595206	9.5621	8.96689	0.000196452	0.00695462	0
transmembrane and tetratricopeptide repeat containing 2	1429809_at	-1.22553	8.71521	9.94074	0.000196151	0.00695462	0
hypothetical gene supported by AK082906	1443136_at	1.73903	6.42324	4.68421	0.0001963	0.00695462	0
sushi-repeat-containing protein, X-linked 2	1427919_at	-0.795136	6.25209	7.04722	0.000197637	0.00699108	0
ST3 beta-galactoside alpha-2,3-sialyltransferase 5	1460241_a_at	-0.913187	7.18575	8.09894	0.000198023	0.00699923	0
5'-nucleotidase domain containing 2	1424882_a_at	-0.817635	8.16215	8.97979	0.000198621	0.00700701	0
integrin alpha FG-GAP repeat containing 3	1434387_at	-0.816839	8.44478	9.26162	0.000198591	0.00700701	0
coiled-coil domain containing 11	1453868_at	0.790174	7.7736	6.98342	0.000198709	0.00700701	0
nuclear factor I/X	1436363_a_at	-0.663588	10.8145	11.4781	0.000199214	0.00700832	0
solute carrier family 9 (sodium/hydrogen exchanger), isoform 3 regulator 1	1438116_x_at	0.788221	10.9102	10.122	0.000199367	0.00700832	1
schlafen 2	1450165_at	1.1157	10.6946	9.57888	0.000199284	0.00700832	1
adenylate cyclase 7	1456307_s_at	-0.96898	9.7458	10.7148	0.000198914	0.00700832	0
chromobox homolog 6	1424407_s_at	-0.64704	9.57027	10.2173	0.000200296	0.00702453	0
RIKEN cDNA 2610528K11 gene	1428122_s_at	-0.827721	8.41847	9.2462	0.000200207	0.00702453	0
Josephin domain containing 3	1452987_at	1.16004	5.78969	4.62965	0.000200043	0.00702453	0
NIMA (never in mitosis gene a)-related expressed kinase 2	1417299_at	0.722738	7.21912	6.49639	0.000201434	0.00705348	1
GLI pathogenesis-related 1 (glioma)	1424927_at	0.983684	10.4965	9.51285	0.000201329	0.00705348	0
polymerase (RNA) I polypeptide E	1435057_x_at	0.731014	7.67875	6.94774	0.000201853	0.00706268	1
CUB domain containing protein 1	1427095_at	0.641112	9.2362	8.59509	0.000202381	0.00707018	0
interferon regulatory factor 5	1460231_at	0.883036	8.88962	8.00658	0.00020227	0.00707018	0
density-regulated protein	1420368_at	0.596296	9.99843	9.40213	0.000202555	0.00707076	0
fibroblast growth factor 18	1449545_at	-1.03215	6.40711	7.43925	0.000203169	0.00708671	-1
poliovirus receptor	1423905_at	1.3916	9.40006	8.00846	0.000203423	0.00709009	1
inhibitor of DNA binding 4	1423259_at	-1.04162	8.10199	9.14361	0.000203956	0.00710317	0
leucine-rich repeats and immunoglobulin-like domains 3	1430554_at	-0.582759	7.74144	8.3242	0.000204738	0.00712165	0
---	1437540_at	-1.02182	6.50994	7.53176	0.000204869	0.00712165	-1
RIKEN cDNA A730054J21 gene	1438531_at	-1.14077	6.90656	8.04733	0.00020496	0.00712165	0
serine/threonine kinase 40	1429650_at	0.759599	9.73695	8.97736	0.00020539	0.00713111	0
RIKEN cDNA 1810055G02 gene	1425921_a_at	0.897792	9.28571	8.38792	0.00020566	0.00713498	1
sema domain, immunoglobulin domain (Ig), TM domain, and short cytoplasmic domain	1439768_x_at	-1.18137	6.6696	7.85098	0.000205842	0.00713582	-1
WD repeat domain 43	1428390_at	0.656133	8.91048	8.25435	0.000206514	0.0071481	1
poly (ADP-ribose) polymerase family, member 14	1451564_at	1.01845	10.042	9.02351	0.000206404	0.0071481	0
F-box protein 21	1452828_at	-0.630957	7.75481	8.38577	0.000206684	0.00714849	0
MICAL C-terminal like	1429032_at	-0.653794	6.27024	6.92403	0.000208023	0.00718379	0
MARCKS-like 1	1435415_x_at	1.40735	6.6023	5.19495	0.000207937	0.00718379	1
X-box binding protein 1	1420886_a_at	0.723407	13.0874	12.364	0.000209333	0.00721797	0
cDNA sequence AK129302	1434729_at	-0.74031	7.03081	7.77112	0.000209297	0.00721797	0
RIKEN cDNA 5730593N15 gene	1451857_a_at	-0.735431	5.51496	6.25039	0.000209618	0.00722229	0
transmembrane protein 116	1425318_a_at	-0.922029	6.44156	7.36358	0.000210362	0.00724239	0
prostaglandin F receptor	1420349_at	-1.23438	6.89109	8.12548	0.000210941	0.00725677	0
fibulin 5	1416164_at	-0.562598	10.2215	10.7841	0.000212294	0.00729446	0
RIKEN cDNA E030010A14 gene	1437595_at	2.10135	8.95639	6.85504	0.000212359	0.00729446	1
RIKEN cDNA 1200009O22 gene	1428922_at	-1.29649	6.92516	8.22164	0.000213801	0.0073195	0
small nucleolar RNA, C/D box 22	1437658_a_at	1.83539	7.95666	6.12127	0.000213849	0.0073195	0
hypothetical protein LOC667963	1442714_at	-0.757117	6.5396	7.29672	0.0002139	0.0073195	0
hydroxyacyl-Coenzyme A dehydrogenase	1455972_x_at	-0.81779	11.4607	12.2785	0.000213253	0.0073195	0
Hypoxia inducible factor 1, alpha subunit	1457231_at	2.10653	7.13925	5.03272	0.000213672	0.0073195	0
SEC23B (S. cerevisiae)	1416059_at	0.719872	10.8978	10.1779	0.000214319	0.00732237	0
RIKEN cDNA 2310014H01 gene	1431299_a_at	0.780522	10.3226	9.54204	0.000214471	0.00732237	0
uridine phosphorylase 1	1448562_at	1.32802	9.35124	8.02322	0.000214471	0.00732237	0
---	1421734_at	2.0502	9.37341	7.32321	0.000215114	0.00732768	0
---	1438759_x_at	-0.695598	8.83637	9.53197	0.000215006	0.00732768	-1
Transcribed locus	1442721_at	-1.11618	4.31942	5.4356	0.000214846	0.00732768	0
RIKEN cDNA 5730509K17 gene	1436426_at	-0.921998	7.35021	8.27221	0.000216985	0.00738584	-1
---	1444021_at	0.604646	5.73912	5.13448	0.000217279	0.00739026	0
acyl-CoA synthetase long-chain family member 4	1451828_a_at	0.797958	9.10894	8.31098	0.00021881	0.00743674	0
early growth response 1	1417065_at	1.5897	12.832	11.2423	0.000219333	0.00744888	0
ATP-binding cassette, sub-family E (OABP), member 1	1416015_s_at	0.565171	10.2291	9.66395	0.000220332	0.00746602	0
F-box and leucine-rich repeat protein 20	1418419_at	-0.66569	8.33227	8.99796	0.000221608	0.00746602	0
Transmembrane protein 47	1420514_at	-0.623413	9.44984	10.0733	0.000220794	0.00746602	0
biphenyl hydrolase-like (serine hydrolase, breast epithelial mucin-associated antigen)	1424242_at	-0.701149	9.58331	10.2845	0.000221075	0.00746602	-1
RIKEN cDNA A630077B13 gene	1436576_at	1.42569	7.65528	6.22959	0.000221268	0.00746602	0
methyl-CpG binding domain protein 1	1437061_at	0.957652	9.25279	8.29514	0.000220489	0.00746602	1
MAD homolog 3 (Drosophila)	1450472_s_at	1.00008	6.94912	5.94904	0.000221824	0.00746602	0
polymerase (DNA directed), gamma 2, accessory subunit	1450816_at	-0.998831	6.91082	7.90965	0.000221517	0.00746602	0
mitochondrial carrier triple repeat 1	1454712_at	0.622759	9.26007	8.63731	0.000221511	0.00746602	0
ATP-binding cassette, sub-family G (WHITE), member 1	1455221_at	-0.753913	6.57115	7.32507	0.000220715	0.00746602	-1
predicted gene, EG622147 /// predicted gene, EG668227 /// predicted gene, EG668269 /// similar to melanoma antigen /// similar to melanoma antigen /// similar to melanoma antigen /// similar to melanoma antigen	1455892_x_at	0.985285	12.4136	11.4283	0.000221704	0.00746602	1
interleukin 6 signal transducer	1460295_s_at	0.805212	10.7027	9.89752	0.000220351	0.00746602	0
RIKEN cDNA 9030425E11 gene	1448250_at	0.829432	8.10172	7.27228	0.000222104	0.00746987	0
RIKEN cDNA D730039F16 gene	1425746_at	-1.39683	5.86914	7.26597	0.000222307	0.00747115	0
fidgetin	1450268_at	-1.00701	5.57924	6.58625	0.000223009	0.00748651	0
RIKEN cDNA 1190007F08 gene	1456641_at	-0.784181	6.984	7.76818	0.000223096	0.00748651	0
protein inhibitor of activated STAT 3	1451115_at	-0.703313	7.22789	7.9312	0.000225141	0.00754951	0
thyroid hormone receptor alpha	1443952_at	-0.853754	7.8389	8.69266	0.00022586	0.007568	0
Superoxide dismutase 2, mitochondrial	1442994_at	0.855779	4.29611	3.44033	0.000226303	0.00756854	1
dyslexia susceptibility 1 candidate 1 homolog (human)	1451605_at	-0.836972	5.71315	6.55012	0.000226192	0.00756854	0
matrix-remodelling associated 7	1453855_at	-0.630587	5.8821	6.51269	0.00022638	0.00756854	0
midline 1	1438239_at	3.06244	9.51617	6.45374	0.000226774	0.00757265	0
cysteine-rich with EGF-like domains 2	1452754_at	0.808934	9.81668	9.00774	0.000226839	0.00757265	0
RIKEN cDNA 4632404H22 gene	1452682_at	-1.14009	6.50374	7.64384	0.000227224	0.00757989	0
expressed sequence BB114266	1440890_a_at	0.746632	10.2233	9.47669	0.000227513	0.00758394	0
RAB3A, member RAS oncogene family	1422589_at	-0.7381	7.51286	8.25096	0.000227755	0.00758641	0
transmembrane protein 142B	1434763_at	0.815258	7.54218	6.72693	0.000228618	0.00760487	1
chemokine (C-X-C motif) ligand 13	1448859_at	2.74829	10.1784	7.43009	0.000228647	0.00760487	0
low density lipoprotein-related protein 12	1433864_at	0.594425	8.47396	7.87953	0.00022932	0.00762165	1
transmembrane protein 176A	1425603_at	0.809857	11.8623	11.0524	0.00023018	0.00762773	0
mal, T-cell differentiation protein-like	1435693_at	0.600527	8.11912	7.5186	0.000229846	0.00762773	0
UDP-N-acteylglucosamine pyrophosphorylase 1-like 1	1436890_at	-0.929926	8.20205	9.13198	0.000230064	0.00762773	0
---	1438796_at	2.09174	9.00018	6.90844	0.000229824	0.00762773	0
cDNA sequence BC027382	1452336_at	-0.989798	6.0546	7.0444	0.000231206	0.0076449	-1
kelch repeat and BTB (POZ) domain containing 7	1452700_s_at	-0.661058	9.1554	9.81646	0.000231181	0.0076449	0
ribosomal L1 domain containing 1	1456383_at	0.563398	9.92554	9.36214	0.000230931	0.0076449	0
RIKEN cDNA 1500010J02 gene	1423655_a_at	-0.600055	6.62092	7.22098	0.000231952	0.00766269	-1
peroxisomal trans-2-enoyl-CoA reductase	1448910_at	-0.83265	6.69517	7.52782	0.000232084	0.00766269	0
tissue factor pathway inhibitor 2	1418547_at	2.00234	8.91209	6.90976	0.000232628	0.00767025	1
six transmembrane epithelial antigen of prostate 2	1444290_at	0.767806	5.31335	4.54554	0.000232653	0.00767025	0
zinc finger, DHHC domain containing 3	1423646_at	-0.763982	9.04598	9.80996	0.00023364	0.00769153	0
ras responsive element binding protein 1	1452862_at	-0.603214	7.42728	8.03049	0.000233504	0.00769153	0
cytochrome P450, family 2, subfamily d, polypeptide 22	1419039_at	-0.770517	7.8014	8.57192	0.000234065	0.00769991	0
methyltransferase like 7A	1454858_x_at	-1.23813	11.8433	13.0815	0.000234898	0.00772167	0
RIKEN cDNA 1110069O07 gene	1436786_at	-0.751893	12.5278	13.2797	0.000235421	0.00773324	0
major vault protein	1448618_at	0.738784	9.06017	8.32139	0.000235764	0.00773886	1
chloride intracellular channel 4 (mitochondrial)	1423392_at	0.597627	12.336	11.7384	0.000236105	0.00774441	1
nucleolar protein 10	1433739_at	0.949933	6.18015	5.23022	0.000237432	0.00776074	1
RIKEN cDNA C530008M17 gene	1434645_at	-0.672213	5.40325	6.07546	0.000237238	0.00776074	0
cDNA sequence BC052328	1435375_at	-0.828593	7.6608	8.48939	0.00023688	0.00776074	0
ornithine decarboxylase, structural 1 /// similar to Ornithine decarboxylase (ODC) /// similar to Ornithine decarboxylase (ODC) /// similar to Ornithine decarboxylase (ODC) /// hypothetical protein LOC671973 /// similar to Ornithine decarboxylase (ODC)	1437711_x_at	0.741522	11.4681	10.7265	0.000237277	0.00776074	1
BCL2/adenovirus E1B interacting protein 3-like	1448525_a_at	-0.580388	9.80558	10.386	0.000237463	0.00776074	0
potassium channel tetramerisation domain containing 8	1455923_at	-0.692455	5.3792	6.07165	0.000237637	0.00776081	0
2-4-dienoyl-Coenzyme A reductase 2, peroxisomal	1423495_at	-0.676318	7.31277	7.98909	0.000238051	0.00776495	0
RIKEN cDNA 2310008M10 gene	1429898_at	1.36492	6.54084	5.17592	0.000238108	0.00776495	0
ATPase family, AAA domain containing 3A	1456541_x_at	0.911674	8.98358	8.07191	0.000238751	0.00778028	0
RIKEN cDNA E030049G20 gene	1444086_at	-1.28229	9.21181	10.4941	0.000239017	0.00778333	0
G patch domain containing 4	1419205_x_at	0.63863	7.00048	6.36185	0.000239573	0.00779067	0
pseudouridylate synthase 7 homolog (S. cerevisiae)	1426631_at	0.634474	8.11162	7.47714	0.000239588	0.00779067	1
kelch-like 24 (Drosophila)	1451793_at	-0.86526	8.0156	8.88086	0.000240639	0.0078192	0
extracellular matrix protein 2, female organ and adipocyte specific	1440096_at	-1.1517	6.67537	7.82707	0.000240924	0.00782284	0
growth arrest specific 1	1416855_at	-1.08625	9.79066	10.8769	0.000241574	0.00783266	0
acetyl-Coenzyme A acyltransferase 2 (mitochondrial 3-oxoacyl-Coenzyme A thiolase)	1428145_at	-0.813584	9.81649	10.6301	0.000241558	0.00783266	0
immunoglobulin superfamily, member 4A	1417378_at	-0.741402	10.2582	10.9996	0.000241875	0.00783678	0
cut-like 2 (Drosophila)	1447500_at	-1.0124	4.59979	5.61219	0.000242673	0.00785137	0
16 days embryo head cDNA, RIKEN full-length enriched library, clone:C130051K14 product:unclassifiable, full insert sequence	1458324_x_at	-1.06304	7.73768	8.80072	0.000242651	0.00785137	0
Eph receptor A3	1425575_at	-1.08385	5.52626	6.61011	0.00024424	0.00788594	0
transient receptor potential cation channel, subfamily M, member 4	1435549_at	-0.663898	7.56264	8.22654	0.000244266	0.00788594	0
phosphotriesterase related	1453578_at	-0.842353	5.12182	5.96417	0.000244121	0.00788594	0
GA repeat binding protein, beta 1	1419761_a_at	0.59842	8.21779	7.61937	0.000244569	0.00789006	1
synaptopodin 2-like	1447657_s_at	0.869833	7.15692	6.28709	0.000244906	0.00789528	0
karyopherin (importin) alpha 1	1449503_at	0.541341	8.26194	7.7206	0.000246207	0.00793155	0
Cobl-like 1	1454795_at	-0.636647	9.54908	10.1857	0.000246897	0.00794811	0
Max dimerization protein 4	1434379_at	-0.79237	8.63021	9.42258	0.000247349	0.00795487	0
integrator complex subunit 2	1436247_at	0.568073	7.95416	7.38609	0.00024746	0.00795487	0
pyruvate dehydrogenase kinase, isoenzyme 1	1435836_at	-0.751087	8.05799	8.80907	0.000249015	0.00799918	0
importin 4	1436420_a_at	0.665301	9.61409	8.94879	0.000249287	0.00800221	1
coagulation factor III	1417408_at	1.52229	11.4894	9.96713	0.000249967	0.00800379	1
expressed sequence AI843639	1436614_at	0.997834	8.1605	7.16267	0.000249895	0.00800379	0
syndecan 2	1448545_at	-0.687837	9.55086	10.2387	0.000249547	0.00800379	0
transmembrane 7 superfamily member 3	1452664_a_at	-0.723082	8.82323	9.54632	0.000250046	0.00800379	0
hemicentin 1	1438532_at	-1.28783	8.53767	9.8255	0.00025047	0.00801166	0
solute carrier family 30 (zinc transporter), member 6	1424241_at	0.562969	9.25263	8.68966	0.000250873	0.00801886	0
WW domain binding protein 1	1449441_a_at	-0.543532	8.66773	9.21127	0.000251356	0.0080286	0
interleukin 12b	1449497_at	1.43609	6.3679	4.93182	0.000251737	0.0080351	0
thrombospondin, type I, domain containing 4	1455262_at	-0.676489	7.63606	8.31255	0.000252204	0.0080443	0
elongation factor RNA polymerase II 2	1450744_at	0.865172	10.3608	9.49563	0.000252809	0.00805789	0
3-hydroxymethyl-3-methylglutaryl-Coenzyme A lyase-like 1	1434913_at	-0.718758	6.61999	7.33875	0.000253	0.0080583	-1
RIKEN cDNA E430016P22 gene	1456756_at	-0.824936	6.6024	7.42733	0.000253364	0.00806418	0
ATPase family, AAA domain containing 3A	1438178_x_at	0.993781	9.79799	8.80421	0.000254527	0.0080955	0
hepatic leukemia factor	1434736_at	-1.31526	7.95105	9.26631	0.000254888	0.00809555	0
hydroxyacyl-Coenzyme A dehydrogenase	1460184_at	-0.695741	10.6599	11.3556	0.000254832	0.00809555	0
histamine N-methyltransferase	1417702_a_at	-0.890153	8.4185	9.30866	0.000255762	0.00810174	-1
neurotensin	1422860_at	1.67871	6.62892	4.95021	0.000255766	0.00810174	1
meteorin, glial cell differentiation regulator	1427100_at	-0.582605	7.58266	8.16526	0.000255801	0.00810174	0
kelch-like 24 (Drosophila)	1429351_at	-0.976253	8.82151	9.79776	0.000255751	0.00810174	0
crystallin, lambda 1	1447112_s_at	-0.833705	7.45874	8.29245	0.000256438	0.008116	0
Phosphodiesterase 5A, cGMP-specific	1455970_at	-0.829005	10.4246	11.2536	0.000256611	0.008116	0
CTD (carboxy-terminal domain, RNA polymerase II, polypeptide A) small phosphatase-like	1422510_at	-0.808765	9.93087	10.7396	0.000257862	0.00813229	0
SPECC1-like	1428300_at	-1.11526	9.16531	10.2806	0.000257348	0.00813229	0
RIKEN cDNA 9130221J17 gene	1443159_at	1.671	7.81354	6.14254	0.000258028	0.00813229	0
RIKEN cDNA E330036I19 gene	1451970_at	-0.700259	6.52451	7.22477	0.000257995	0.00813229	0
---	1455591_at	-0.587427	4.99996	5.58738	0.000257518	0.00813229	0
translocase of inner mitochondrial membrane 8 homolog a1 (yeast)	1416346_at	0.827014	8.25648	7.42946	0.000259262	0.00814967	0
general transcription factor IIF, polypeptide 1	1417699_at	0.554133	9.1631	8.60896	0.000259663	0.00814967	0
a disintegrin and metallopeptidase domain 19 (meltrin beta)	1418403_at	-1.01228	5.85121	6.86349	0.00025959	0.00814967	0
RIKEN cDNA C330006D17 gene	1430752_at	1.62693	8.88468	7.25776	0.000259197	0.00814967	0
solute carrier family 9 (sodium/hydrogen exchanger), isoform 6	1435008_at	-0.679906	9.20527	9.88517	0.000259445	0.00814967	0
hairy and enhancer of split 6 (Drosophila)	1452021_a_at	-0.728212	6.77815	7.50636	0.000259412	0.00814967	0
progestin and adipoQ receptor family member VIII	1435246_at	0.596812	8.2499	7.65309	0.000260027	0.0081554	0
hephaestin	1448696_at	-0.760711	7.1393	7.90001	0.000261457	0.00819457	0
RIKEN cDNA 1110003E01 gene	1435464_at	-0.63083	9.88321	10.514	0.000261777	0.00819612	0
transformation related protein 53 inducible protein 13	1455315_at	-0.616229	7.36111	7.97734	0.00026187	0.00819612	0
solute carrier family 16 (monocarboxylic acid transporters), member 10	1436368_at	0.597353	7.92966	7.33231	0.000262668	0.0082154	0
checkpoint suppressor 1	1434002_at	-0.565648	9.42724	9.99288	0.000263217	0.00822115	0
membrane associated guanylate kinase, WW and PDZ domain containing 2	1454855_at	-1.0764	6.26672	7.34312	0.000263061	0.00822115	0
NIMA (never in mitosis gene a)-related expressed kinase 2	1437580_s_at	1.01201	8.59733	7.58532	0.000263837	0.00823483	1
WD repeat domain 12	1448646_at	0.695869	7.87647	7.1806	0.000264037	0.00823535	0
guanine deaminase	1435749_at	1.25525	10.0616	8.8064	0.000264253	0.00823641	1
Tnf receptor-associated factor 3	1418587_at	0.941862	9.66396	8.7221	0.000265297	0.00826324	0
Activin receptor IIA	1437382_at	-0.700797	8.96576	9.66656	0.000265942	0.00827761	0
pyrophosphatase (inorganic) 1	1416939_at	1.11161	10.2618	9.1502	0.000266841	0.00828892	0
synapse defective 1, Rho GTPase, homolog 2 (C. elegans) /// similar to synapse defective 1, Rho GTPase, homolog 1	1437424_at	-1.06762	8.42592	9.49355	0.000266857	0.00828892	0
RIKEN cDNA A930008G19 gene	1455428_at	-0.694599	8.48019	9.17479	0.000266554	0.00828892	0
transmembrane protein 132C	1438698_at	-0.670613	5.99999	6.6706	0.00026736	0.00829883	0
Superoxide dismutase 2, mitochondrial	1444531_at	1.20601	8.80247	7.59645	0.000267972	0.0083121	1
solute carrier family 6 (neurotransmitter transporter, taurine), member 6	1437149_at	-0.652734	11.0122	11.6649	0.00026893	0.00832464	0
glucosaminyl (N-acetyl) transferase 2, I-branching enzyme	1453674_at	1.52359	6.38065	4.85706	0.000268904	0.00832464	0
insulin-like growth factor binding protein 3	1458268_s_at	-1.00453	8.71832	9.72285	0.000268762	0.00832464	0
RIKEN cDNA 2210419D22 gene	1428500_at	-0.611982	9.18987	9.80185	0.000269521	0.0083333	0
RIKEN cDNA A330021E22 gene	1457697_at	1.20998	7.11621	5.90622	0.000269579	0.0083333	1
lactate dehydrogenase A	1419737_a_at	0.644798	11.7637	11.1189	0.000270133	0.00834471	0
DNA segment, Chr 10, ERATO Doi 438, expressed	1434304_s_at	0.584091	9.68128	9.09718	0.000270605	0.00834842	0
7-dehydrocholesterol reductase	1448619_at	-0.709605	7.22536	7.93497	0.000270623	0.00834842	-1
Rho GTPase activating protein 6	1417704_a_at	-0.646974	6.94745	7.59442	0.000270929	0.00835213	0
sema domain, immunoglobulin domain (Ig), transmembrane domain (TM) and short cytoplasmic domain, (semaphorin) 4A	1438934_x_at	0.881324	9.86747	8.98615	0.000271141	0.00835295	1
adenylate cyclase 3	1421959_s_at	-0.627976	6.46179	7.08977	0.000272693	0.00838361	0
complement component 3	1423954_at	0.857255	12.951	12.0938	0.000272651	0.00838361	0
eukaryotic translation initiation factor 4A1	1427058_at	0.686275	12.6536	11.9674	0.000272508	0.00838361	1
Transcribed locus	1441998_at	1.03737	6.92379	5.88641	0.000272948	0.00838572	1
Transcribed locus	1457952_at	1.42865	7.82386	6.39521	0.00027335	0.00839234	0
polymerase I and transcript release factor	1424130_a_at	-0.745856	10.2651	11.0109	0.000274012	0.00839703	0
amidohydrolase domain containing 2	1434855_at	-0.696664	7.38176	8.07843	0.000274158	0.00839703	0
---	1441213_at	-0.638433	5.43133	6.06976	0.00027426	0.00839703	0
non imprinted in Prader-Willi/Angelman syndrome 1 homolog (human)	1452763_at	-1.20688	7.71699	8.92387	0.000274245	0.00839703	0
ERGIC and golgi 2	1453796_a_at	0.648006	9.44655	8.79854	0.000274433	0.00839703	0
ets variant gene 3	1418637_at	0.606587	9.88018	9.2736	0.00027591	0.00843111	1
macrophage scavenger receptor 1	1425434_a_at	1.39188	7.15314	5.76126	0.000276747	0.00843111	0
SWI/SNF related, matrix associated, actin dependent regulator of chromatin, subfamily a, member 2	1430526_a_at	-0.624195	9.79261	10.4168	0.00027634	0.00843111	0
Duffy blood group, chemokine receptor	1432273_a_at	1.9693	8.64391	6.67462	0.000276112	0.00843111	0
zinc finger, DHHC domain containing 14	1437614_x_at	-0.651357	8.34332	8.99468	0.000277043	0.00843111	-1
RIKEN cDNA F730031O20 gene	1444426_at	1.2981	8.99123	7.69313	0.000276757	0.00843111	0
predicted gene, EG627232 /// predicted gene, EG627424 /// nuclear receptor binding factor 2	1448758_at	0.638493	9.5239	8.88541	0.00027688	0.00843111	1
galactose mutarotase	1452583_s_at	-0.796234	6.95557	7.7518	0.000276026	0.00843111	-1
calmin	1439117_at	-0.638918	6.2204	6.85931	0.000277292	0.008433	0
ATPase, Na+/K+ transporting, beta 3 polypeptide	1423126_at	0.637692	12.5549	11.9173	0.000277988	0.00844278	1
fatty acid desaturase 1	1423680_at	-0.871729	9.32866	10.2004	0.000277855	0.00844278	0
proviral integration site 3	1437100_x_at	0.970369	12.0968	11.1264	0.000278405	0.00844976	1
BCL2/adenovirus E1B interacting protein 3-like	1416923_a_at	-0.626924	10.5291	11.1561	0.000278797	0.00845444	0
WD repeat domain 81	1460234_at	-0.81065	8.0484	8.85905	0.000278934	0.00845444	0
ATPase family, AAA domain containing 3A	1422461_at	0.71123	7.97467	7.26344	0.000279414	0.00846331	0
ATP-binding cassette, sub-family D (ALD), member 3	1416679_at	-0.623585	10.8233	11.4469	0.000279643	0.00846454	0
high mobility group box transcription factor 1	1446269_at	-0.64887	4.35007	4.99894	0.000280252	0.0084773	0
retinoblastoma binding protein 9	1416174_at	-0.595913	9.02792	9.62383	0.000281358	0.0084951	0
eukaryotic translation termination factor 1	1420024_s_at	0.613314	9.23929	8.62598	0.000281277	0.0084951	1
DIX domain containing 1	1444395_at	-1.13947	6.3369	7.47637	0.000281406	0.0084951	0
Ras association (RalGDS/AF-6) domain family 8	1452283_at	-0.56683	9.25909	9.82592	0.000282808	0.00853172	-1
kinesin family member 13A	1455746_at	-0.555845	9.38933	9.94518	0.000283201	0.00853216	0
potassium channel tetramerisation domain containing 7	1456092_at	-0.897863	5.51451	6.41237	0.000283113	0.00853216	0
NADPH oxidase 4	1419161_a_at	-1.08627	8.4534	9.53967	0.000283777	0.00853811	0
small nucleolar RNA, C/D box 22	1439399_a_at	0.816097	10.3014	9.48527	0.000283728	0.00853811	1
hepatic leukemia factor	1434735_at	-1.00116	7.71762	8.71878	0.000284925	0.00856124	0
procollagen, type IV, alpha 4	1440250_at	-1.08811	8.93664	10.0247	0.000284769	0.00856124	0
deoxyribonuclease 1-like 1	1429173_at	-0.680523	8.29079	8.97131	0.000285416	0.00857028	0
ribosomal protein L41 /// RIKEN cDNA 2210411K19 gene	1454639_x_at	1.19364	8.06224	6.8686	0.000286159	0.00858687	0
interleukin 13 receptor, alpha 1	1427165_at	0.618601	9.76136	9.14276	0.000286715	0.00859457	1
CXXC finger 5	1431469_a_at	-0.630813	7.60519	8.236	0.000286988	0.00859457	0
adenylate cyclase 7	1450065_at	-0.951804	8.22854	9.18034	0.000286921	0.00859457	0
Cd99 antigen-like 2	1423966_at	-0.638543	7.48011	8.11866	0.000287475	0.00860346	0
nuclear receptor subfamily 2, group F, member 2	1436475_at	-0.902884	8.02492	8.92781	0.000287761	0.00860631	0
gene trap locus F3b	1417477_at	-0.703437	8.64003	9.34347	0.000288696	0.00862855	0
ribosomal protein S6 kinase, polypeptide 5	1440343_at	-1.19546	6.08603	7.28149	0.000289929	0.00865414	0
RIKEN cDNA 2900041A09 gene	1452766_at	-1.12805	6.90222	8.03027	0.000289936	0.00865414	-1
prolyl endopeptidase	1422796_at	-0.583774	8.96666	9.55044	0.000290471	0.00866403	0
TROVE domain family, member 2	1436535_at	-0.801077	8.76346	9.56453	0.000290652	0.00866403	0
RIKEN cDNA 2810474O19 gene	1452397_at	0.67228	7.92884	7.25656	0.00029128	0.00867131	1
sestrin 1	1454699_at	-1.11277	8.35434	9.46711	0.00029125	0.00867131	0
B-cell CLL/lymphoma 6, member B	1418421_at	0.99931	9.16416	8.16485	0.000292394	0.00868244	0
chitinase 3-like 3	1419764_at	-0.617744	12.7355	13.3532	0.000292005	0.00868244	0
NAD(P)H dehydrogenase, quinone 2	1436189_at	-0.761804	6.25724	7.01904	0.000292424	0.00868244	0
MOB1, Mps One Binder kinase activator-like 2C (yeast)	1459919_a_at	1.15638	7.3914	6.23502	0.000292421	0.00868244	1
acyltransferase like 2	1424459_at	-0.851229	11.4557	12.3069	0.000293116	0.00868582	0
phosphogluconate dehydrogenase	1438627_x_at	0.974622	10.5423	9.5677	0.000293089	0.00868582	0
protocadherin alpha 4 /// protocadherin alpha 6 /// protocadherin alpha 7 /// protocadherin alpha 5 /// protocadherin alpha 11 /// protocadherin alpha 10 /// protocadherin alpha 1 /// protocadherin alpha 9 /// protocadherin alpha cluster /// protocadherin alpha 3 /// protocadherin alpha 12 /// protocadherin alpha 2 /// protocadherin alpha 8 /// protocadherin alpha subfamily C, 1 /// protocadherin…	1451769_s_at	-0.981867	6.13209	7.11396	0.00029308	0.00868582	0
cDNA sequence BC017158	1424812_at	-0.580488	7.86548	8.44597	0.00029337	0.00868764	-1
cystic fibrosis transmembrane conductance regulator homolog	1420579_s_at	0.820431	7.67123	6.8508	0.000294916	0.00872116	1
pleckstrin homology domain containing, family Q member 1	1427103_at	0.61911	8.67797	8.05886	0.000295114	0.00872116	0
splicing factor, arginine/serine-rich 2 (SC-35)	1427504_s_at	0.574913	12.0778	11.5028	0.000295662	0.00872116	1
RIKEN cDNA 2310042G06 gene	1448543_at	0.548456	8.48753	7.93907	0.000295425	0.00872116	0
serum amyloid A 2	1449326_x_at	2.7113	7.74187	5.03058	0.000295593	0.00872116	0
ribosomal protein S24	1455195_at	0.95587	8.74106	7.78519	0.000295083	0.00872116	0
protein phosphatase 1, regulatory (inhibitor) subunit 11	1417060_at	0.600643	9.47803	8.87739	0.000296144	0.00872966	0
RAS, dexamethasone-induced 1	1423619_at	0.994821	8.00428	7.00946	0.000297006	0.00874721	1
potassium large conductance calcium-activated channel, subfamily M, beta member 2	1426322_a_at	-0.712947	7.56955	8.2825	0.000297515	0.00874721	-1
breast carcinoma amplified sequence 3	1428454_at	-0.620019	6.85369	7.47371	0.000297445	0.00874721	0
mitogen activated protein kinase kinase kinase 12	1438908_at	-0.712181	7.43461	8.14679	0.000297267	0.00874721	0
RIKEN cDNA 2810474O19 gene	1429588_at	0.704712	10.9681	10.2634	0.000297758	0.00874867	1
---	1447789_x_at	1.3675	6.14003	4.77253	0.000298054	0.00875165	1
RIKEN cDNA 0610007C21 gene	1428380_at	-0.537972	10.4154	10.9534	0.000298878	0.00877012	0
fibroblast growth factor 1	1423136_at	-0.99283	9.64962	10.6425	0.000299521	0.00877961	0
RIKEN cDNA E430028B21 gene	1440338_at	0.798989	6.9966	6.19761	0.000299785	0.00877961	1
ras homolog gene family, member C	1448605_at	0.918799	10.2235	9.30467	0.00029961	0.00877961	1
RAB geranylgeranyl transferase, b subunit	1419553_a_at	0.556317	10.0981	9.54177	0.000300147	0.00878451	0
UDP-glucose ceramide glucosyltransferase	1421268_at	0.779151	8.96334	8.18419	0.000300787	0.00878787	0
10 days neonate cerebellum cDNA, RIKEN full-length enriched library, clone:B930049N01 product:unclassifiable, full insert sequence	1442873_at	-1.15574	5.01084	6.16658	0.000300752	0.00878787	0
solute carrier family 9 (sodium/hydrogen exchanger), isoform 3 regulator 1	1450982_at	0.827747	10.1607	9.33293	0.000300846	0.00878787	1
RIKEN cDNA 9630025I21 gene	1439395_at	-0.797169	6.02089	6.81806	0.000301664	0.00880606	0
quinoid dihydropteridine reductase	1423664_at	-0.584924	9.56338	10.1483	0.00030265	0.00882912	0
transducer of ERBB2, 2	1448666_s_at	-0.700411	8.98541	9.68582	0.000302934	0.0088317	0
guanine deaminase	1422868_s_at	1.31258	7.42702	6.11443	0.0003032	0.00883373	1
regulator of G-protein signalling 7 binding protein	1457743_at	-1.60954	3.99483	5.60437	0.000304146	0.00885558	0
membrane-associated ring finger (C3HC4) 5	1452925_a_at	0.709354	9.38577	8.67642	0.000304625	0.00886381	0
tubulin, alpha 4	1417374_at	0.764748	10.5293	9.76459	0.000305497	0.00888346	0
DNA segment, Chr 10, ERATO Doi 438, expressed	1460563_at	0.672926	10.1739	9.50095	0.000306861	0.00891737	0
Predicted gene, EG240327	1439831_at	1.03598	8.05584	7.01986	0.000307537	0.00893126	0
expressed sequence BE136769	1418734_at	-1.16723	5.42575	6.59297	0.000307937	0.0089349	0
NudC domain containing 1	1433547_s_at	0.73528	8.73045	7.99517	0.000308257	0.0089349	0
neutrophil cytosolic factor 1	1456772_at	0.980576	10.2034	9.22286	0.000308236	0.0089349	0
ATP-binding cassette, sub-family B (MDR/TAP), member 1A	1419759_at	-0.609165	8.51068	9.11985	0.000308993	0.00895049	0
uridine-cytidine kinase 2	1448604_at	0.90255	8.51448	7.61193	0.00030947	0.00895853	1
G-protein signalling modulator 2 (AGS3-like, C. elegans)	1424895_at	-1.03925	6.77867	7.81792	0.000310109	0.00897129	-1
acyl-CoA thioesterase 2	1422996_at	-0.97685	5.95219	6.92903	0.000310496	0.00897673	0
zinc finger protein 346	1417088_at	-0.827236	7.77362	8.60086	0.00031453	0.00899738	0
mitogen activated protein kinase kinase kinase 5 /// similar to mitogen activated protein kinase kinase kinase 5	1421340_at	-0.67541	7.55996	8.23537	0.000312631	0.00899738	0
cytochrome c oxidase subunit VIIa polypeptide 2-like	1421772_a_at	-0.618684	10.8726	11.4913	0.000312909	0.00899738	0
leukemia inhibitory factor receptor	1425107_a_at	-0.761105	7.12898	7.89009	0.000312665	0.00899738	0
C-type lectin domain family 4, member n	1425951_a_at	0.952802	9.71754	8.76474	0.000313322	0.00899738	1
retinol dehydrogenase 10 (all-trans)	1426968_a_at	1.00336	10.6186	9.61523	0.000312168	0.00899738	0
GRAM domain containing 3	1428737_s_at	0.674078	8.10217	7.42809	0.000311613	0.00899738	1
cyclin-dependent kinase-like 1 (CDC2-related kinase)	1429664_at	-0.531917	5.37749	5.90941	0.000313108	0.00899738	0
RIKEN cDNA 4930415O20 gene	1430211_at	0.72544	6.12105	5.39561	0.000314602	0.00899738	0
transmembrane protein 106C	1434784_s_at	-0.707755	7.62614	8.33389	0.000312706	0.00899738	0
RIKEN cDNA 1110054M08 gene	1436187_at	-0.713319	6.15201	6.86533	0.000313039	0.00899738	0
RIKEN cDNA 1700019G17 gene	1436669_at	-0.6414	4.36007	5.00147	0.000312986	0.00899738	0
RIKEN cDNA 2810433D01 gene	1445896_at	-0.912578	4.68047	5.59305	0.000314567	0.00899738	0
solute carrier family 15 (H+/peptide transporter), member 2	1447808_s_at	-0.919171	8.34587	9.26504	0.000313854	0.00899738	0
claudin 7	1448393_at	0.648067	10.4141	9.76608	0.000314136	0.00899738	0
calpain 6	1450429_at	-0.722828	5.70388	6.4267	0.000314492	0.00899738	0
RIKEN cDNA D930014E17 gene	1450959_at	-0.573291	8.88322	9.45651	0.000314159	0.00899738	0
Folliculin	1438167_x_at	-0.723789	8.58318	9.30697	0.00031555	0.00900802	0
zinc finger, DHHC domain containing 14	1438619_x_at	-0.650327	8.52741	9.17774	0.000315573	0.00900802	0
interferon (alpha and beta) receptor 2	1440169_x_at	1.32575	9.57856	8.25281	0.000315455	0.00900802	0
myo-inositol 1-phosphate synthase A1	1415977_at	0.687064	9.69885	9.01179	0.000316764	0.00903058	0
zinc finger protein 647	1455633_at	-0.611262	7.6269	8.23817	0.000316612	0.00903058	0
glucosamine-phosphate N-acetyltransferase 1	1423158_at	0.717228	9.3289	8.61167	0.000317238	0.00903838	0
phosphatidylinositol 4-kinase type 2 beta	1416489_at	-0.832925	9.64927	10.4822	0.000318032	0.00904386	0
brain glycogen phosphorylase	1433504_at	-0.528942	9.20848	9.73742	0.000317655	0.00904386	0
transformed mouse 3T3 cell double minute 1	1451053_a_at	-0.762957	5.94252	6.70548	0.000318013	0.00904386	-1
ATPase type 13A4	1438707_at	-0.937413	5.2012	6.13861	0.00032115	0.00912677	0
protein tyrosine phosphatase, receptor type, D	1435537_at	-0.889534	8.71593	9.60546	0.000321472	0.00913016	0
GDP-mannose pyrophosphorylase B	1439030_at	0.795882	8.66017	7.86428	0.000322158	0.00913814	0
mannosidase, endo-alpha	1455403_at	-0.550735	9.02642	9.57715	0.000322011	0.00913814	0
S100 calcium binding protein A10 (calpactin)	1439348_at	1.39923	7.97737	6.57814	0.000322686	0.00914243	0
RIKEN cDNA A430033K04 gene	1443379_at	-0.668535	5.7814	6.44993	0.000323114	0.00914243	0
transmembrane protein 30A	1448340_at	-0.538675	8.72767	9.26635	0.00032312	0.00914243	0
estrogen-related receptor gamma	1455267_at	-0.97421	5.35187	6.32608	0.000323112	0.00914243	0
sprouty homolog 4 (Drosophila)	1422020_at	0.953437	5.87607	4.92263	0.000323755	0.00914319	0
EP300 interacting inhibitor of differentiation 1	1448406_at	-0.728512	9.6028	10.3313	0.000323589	0.00914319	0
RIKEN cDNA 2700023E23 gene	1455878_at	0.752866	7.00555	6.25268	0.000323579	0.00914319	0
hairy/enhancer-of-split related with YRPW motif 1	1415999_at	-0.915794	9.61801	10.5338	0.000324274	0.00915212	0
LIM and senescent cell antigen-like domains 1	1418232_s_at	-0.656295	10.3853	11.0416	0.000324965	0.00916179	0
v-rel reticuloendotheliosis viral oncogene homolog A (avian)	1419536_a_at	0.717471	11.0702	10.3527	0.000325172	0.00916179	0
filamin, beta	1426750_at	0.54614	9.2039	8.65776	0.000325226	0.00916179	0
acyl-CoA thioesterase 2	1439478_at	-0.819322	8.17861	8.99793	0.000325925	0.00917573	0
RIKEN cDNA 2610019N06 gene	1429202_at	-0.853467	5.8727	6.72617	0.00032663	0.00918986	0
pinin	1423325_at	0.8178	8.0931	7.2753	0.000326981	0.00919401	0
similar to Glutathione reductase, mitochondrial precursor (GR) (GRase)	1421816_at	0.884571	9.93108	9.04651	0.000327656	0.00920722	1
nuclear receptor subfamily 2, group F, member 2	1416159_at	-0.956074	9.29882	10.2549	0.000328318	0.00920863	0
protein kinase C, delta	1422847_a_at	0.654761	9.96604	9.31128	0.000328312	0.00920863	0
RAB11 family interacting protein 5 (class I)	1434314_s_at	-0.516262	8.74468	9.26095	0.00032827	0.00920863	0
cyclin-dependent kinase inhibitor 1A (P21)	1424638_at	1.18881	10.5819	9.39304	0.00033016	0.00924877	0
phosphogluconate dehydrogenase	1437380_x_at	0.954467	11.3627	10.4082	0.00033011	0.00924877	0
acidic (leucine-rich) nuclear phosphoprotein 32 family, member A	1434555_at	-0.623204	10.2539	10.8771	0.000330398	0.0092497	-1
cytochrome P450, family 2, subfamily j, polypeptide 6	1417952_at	-0.531961	6.42706	6.95902	0.000330659	0.00925126	0
Transcribed locus	1436389_at	-0.595455	9.61765	10.2131	0.000332372	0.00929344	0
fibronectin type III domain containing 3B	1433833_at	0.531326	11.6669	11.1356	0.000333481	0.00931867	1
zinc finger protein 712	1430212_at	-0.75755	5.38636	6.14391	0.000333743	0.00931892	0
anti-Mullerian hormone type 2 receptor	1457021_x_at	-1.10077	6.30115	7.40193	0.000333903	0.00931892	0
antizyme inhibitor 1	1430984_at	1.0446	9.08583	8.04122	0.000335192	0.009338	0
RIKEN cDNA 4732479N06 gene	1433672_at	-0.668763	7.36531	8.03407	0.000335208	0.009338	0
zinc finger protein 85, related sequence 1 /// zinc finger protein 273	1455503_at	-0.720184	7.15178	7.87197	0.000334979	0.009338	0
protein kinase, AMP-activated, gamma 2 non-catalytic subunit	1423831_at	-0.562491	7.36902	7.93151	0.00033543	0.0093382	0
nuclear prelamin A recognition factor	1451678_at	-0.676572	7.48486	8.16143	0.000335837	0.0093382	0
RIKEN cDNA C030009J22 gene	1458386_at	-0.826938	7.40462	8.23156	0.0003358	0.0093382	0
sialic acid acetylesterase	1416538_at	-0.743548	5.95673	6.70028	0.000336396	0.009348	0
tumor necrosis factor receptor superfamily, member 1a	1417291_at	0.614143	11.3751	10.761	0.000337006	0.00935917	0
DEAD (Asp-Glu-Ala-Asp) box polypeptide 39	1451065_a_at	0.643621	9.60207	8.95845	0.000337464	0.00936612	1
sterol O-acyltransferase 1	1417695_a_at	-0.778279	9.42572	10.204	0.000338444	0.00937602	0
N-acetylglucosamine-1-phosphate transferase, alpha and beta subunits	1435335_a_at	0.769839	9.75423	8.98439	0.000338314	0.00937602	0
secreted acidic cysteine rich glycoprotein	1448392_at	-0.576338	12.1552	12.7315	0.000338233	0.00937602	0
selenocysteine lyase	1441192_at	1.0646	6.62922	5.56462	0.000338761	0.00937903	0
nucleoporin 54	1459651_s_at	0.540955	9.28735	8.74639	0.00034031	0.00941614	0
zinc finger protein 563	1442648_at	-0.730955	6.64517	7.37612	0.000341698	0.00944296	0
ankyrin 3, epithelial	1452124_at	-0.875383	9.21737	10.0928	0.000341633	0.00944296	0
transmembrane protein 136	1457701_at	-0.585801	5.93	6.5158	0.000343143	0.00947711	0
protein kinase, cAMP dependent, catalytic, alpha	1450519_a_at	-0.566457	8.53126	9.09771	0.000344033	0.00949586	0
---	1439500_at	-0.659317	7.51443	8.17375	0.000344318	0.0094979	0
potassium channel tetramerisation domain containing 12b	1442368_at	-1.11807	7.05841	8.17648	0.00034508	0.00951311	0
leprecan-like 1	1436178_at	-0.606946	7.34333	7.95028	0.000345426	0.00951684	0
haptoglobin	1448881_at	0.521528	13.8126	13.2911	0.000346334	0.00953601	1
RIKEN cDNA 1810010H24 gene /// hypothetical protein LOC671668 /// hypothetical protein LOC674875	1428809_at	-0.934476	8.34357	9.27805	0.000346861	0.00954472	-1
pogo transposable element with KRAB domain	1447864_s_at	0.828507	8.53219	7.70369	0.000348314	0.00957885	0
acyl-CoA thioesterase 9	1418073_at	0.534473	10.8582	10.3238	0.000348628	0.00958041	1
RIKEN cDNA 3300001A09 gene /// predicted gene, EG244911	1453326_at	1.69142	10.1856	8.49416	0.000348796	0.00958041	0
KDEL (Lys-Asp-Glu-Leu) endoplasmic reticulum protein retention receptor 3	1418538_at	-0.731014	7.34369	8.07471	0.000349907	0.00959696	0
angiopoietin-like 2	1421002_at	-0.780494	8.06386	8.84435	0.000350566	0.00959696	0
interleukin 13 receptor, alpha 2	1422177_at	0.868552	5.72632	4.85777	0.000350048	0.00959696	0
tryptophanyl-tRNA synthetase	1425106_a_at	0.78933	9.45817	8.66884	0.00035148	0.00959696	0
RIKEN cDNA 5730446D14 gene	1431398_at	-0.613181	6.5364	7.14958	0.000350009	0.00959696	0
UDP-Gal:betaGlcNAc beta 1,4-galactosyltransferase, polypeptide 5	1433617_s_at	0.67498	9.34719	8.67221	0.000350762	0.00959696	0
expressed sequence AI451617	1435665_at	0.614123	8.65058	8.03646	0.000351253	0.00959696	0
phosphodiesterase 8B	1437989_at	-0.869209	6.88457	7.75378	0.000350324	0.00959696	0
avian musculoaponeurotic fibrosarcoma (v-maf) AS42 oncogene homolog	1447849_s_at	-1.1158	7.54075	8.65655	0.000351526	0.00959696	0
bone marrow stromal cell antigen 1	1449453_at	0.88665	8.39563	7.50897	0.000351522	0.00959696	0
Vacuolar protein sorting 37C (yeast)	1437615_s_at	0.637124	9.82248	9.18535	0.000353564	0.00964675	1
RIKEN cDNA 2810474O19 gene	1427334_s_at	0.758155	10.4239	9.66574	0.000354045	0.00965403	1
S100 calcium binding protein A14	1449166_at	1.2806	8.03186	6.75126	0.000354308	0.00965537	0
gene trap locus 3	1419462_s_at	-0.624804	9.23986	9.86466	0.000354907	0.00966506	0
NOD-derived CD11c +ve dendritic cells cDNA, RIKEN full-length enriched library, clone:F630119A15 product:hypothetical protein, full insert sequence	1434451_at	-0.66769	8.59728	9.26497	0.000355092	0.00966506	0
cytochrome c oxidase subunit VIb polypeptide 2	1435275_at	-0.549387	8.28593	8.83532	0.000356251	0.00969076	0
interleukin 17D	1435714_x_at	-0.59915	6.05125	6.6504	0.000356852	0.00969541	0
syntaxin 6	1450844_at	0.518908	9.45796	8.93905	0.000356657	0.00969541	0
proline-serine-threonine phosphatase-interacting protein 2	1455405_at	1.06328	7.98781	6.92453	0.000357194	0.00969885	1
integrin beta 6	1422983_at	1.32427	9.46816	8.14389	0.000358899	0.009703	1
WD repeat domain, phosphoinositide interacting 1	1424917_a_at	-0.65224	6.45028	7.10252	0.000358651	0.009703	0
UDP-N-acetyl-alpha-D-galactosamine:polypeptide N-acetylgalactosaminyltransferase 2	1426756_at	-0.663719	9.32447	9.98818	0.000359068	0.009703	0
LysM, putative peptidoglycan-binding, domain containing 4	1434093_at	-0.529608	6.05431	6.58392	0.000357901	0.009703	0
coiled-coil domain containing 126	1434313_at	-0.692989	8.09347	8.78646	0.000358342	0.009703	0
RIKEN cDNA 5430433G21 gene	1436987_at	-0.775768	8.2132	8.98896	0.000358763	0.009703	0
Transcribed locus	1445421_at	-0.829548	8.09035	8.9199	0.000358179	0.009703	0
prickle like 1 (Drosophila)	1452249_at	-1.18039	9.90034	11.0807	0.000358988	0.009703	0
metastasis suppressor 1	1434036_at	-0.772676	9.55972	10.3324	0.000359549	0.0097102	0
cathepsin F	1451019_at	-0.577454	7.66549	8.24295	0.000359905	0.00971398	0
RIKEN cDNA 2810488G03 gene	1429068_at	-0.950458	5.9932	6.94366	0.000360754	0.00973107	0
colony stimulating factor 1 (macrophage)	1425154_a_at	0.681738	8.58867	7.90693	0.000361812	0.0097538	0
proteoglycan 1, secretory granule	1417426_at	0.691208	13.2701	12.5789	0.000362185	0.009758	0
similar to ubiquitin-conjugating enzyme E2Q (putative) 2	1460600_at	-0.533607	6.86752	7.40112	0.000362481	0.00976014	0
zinc finger protein 46	1425231_a_at	1.44881	11.3994	9.95058	0.000363291	0.00976917	0
Rho GTPase activating protein 21	1428369_s_at	-0.562497	10.2261	10.7886	0.000363766	0.00976917	0
regulator of G-protein signalling 7 binding protein	1437559_at	-1.3747	4.03968	5.41438	0.000363671	0.00976917	0
insulin-like growth factor 2 mRNA binding protein 2	1439764_s_at	0.924122	7.73797	6.81385	0.000363219	0.00976917	1
---	1444588_at	1.39063	5.98916	4.59853	0.000363899	0.00976917	0
macrophage receptor with collagenous structure	1458297_s_at	2.31034	9.28887	6.97853	0.000364366	0.00977588	0
stearoyl-Coenzyme A desaturase 2	1415824_at	-1.10072	7.96387	9.06458	0.000365041	0.00977849	0
kinesin light chain 4	1417108_at	-0.56359	7.97375	8.53734	0.000365227	0.00977849	0
immunoglobulin superfamily, member 4A	1417377_at	-0.893265	10.2062	11.0995	0.000364707	0.00977849	0
TANK-binding kinase 1	1422469_at	0.617961	9.72764	9.10968	0.00036533	0.00977849	1
RIKEN cDNA 5730446C15 gene	1433412_at	0.577494	7.30453	6.72703	0.000366853	0.00981343	0
zinc finger protein 292	1419574_at	-0.712499	7.34087	8.05337	0.000367136	0.00981518	0
apolipoprotein A-I binding protein	1415727_at	-0.614432	10.4746	11.0891	0.000368334	0.0098273	0
---	1416035_at	0.778564	9.8393	9.06074	0.000368679	0.0098273	1
solute carrier family 25, member 36	1419657_a_at	-0.732063	9.7636	10.4957	0.000368193	0.0098273	0
vestigial like 4 (Drosophila)	1455992_at	-0.509649	7.36111	7.87076	0.000368495	0.0098273	0
sphingosine-1-phosphate phosphotase 2	1457867_at	-0.997261	8.79089	9.78815	0.000367967	0.0098273	0
Zinc finger protein 712	1440778_x_at	-0.655402	7.53924	8.19464	0.000369821	0.00985193	0
endothelin 3	1421136_at	-0.803238	5.26121	6.06445	0.000371912	0.00989593	0
RIKEN cDNA 1200009O22 gene	1427643_at	-0.522586	5.50256	6.02514	0.000371772	0.00989593	0
ATPase, Na+/K+ transporting, alpha 2 polypeptide	1443823_s_at	-0.85435	9.65632	10.5107	0.000372658	0.00990994	0
nuclear receptor subfamily 2, group F, member 2	1416158_at	-0.983927	8.65501	9.63894	0.000373242	0.00991961	0
RIO kinase 3 (yeast)	1422650_a_at	0.691822	10.1798	9.48797	0.000374558	0.00994873	1
TAF4B RNA polymerase II, TATA box binding protein (TBP)-associated factor	1431193_at	0.757815	6.04878	5.29096	0.000375571	0.00996977	0
Tudor domain containing 7	1459216_at	0.611159	5.16041	4.54925	0.000376357	0.00998476	1
leucine rich repeat containing 50	1450441_at	-0.696967	6.23248	6.92945	0.000376625	0.00998598	-1
Genes differentially expressed in WT lungs after aerosol infection with Lp. Genes in this list had differentially expressed mRNA in WT Lp-infected lungs compared to uninfected controls. Log2 fold change was determined by the averaged difference between the Log2 mRNA values in lungs infected with Lp (WTstim) and uninfected lungs (WTunstim). Average expression in WTstim and WTunstim is the average …
