# Supplementary material for: Nucleotide-binding oligomerization domain containing-like receptor family, caspase recruitment domain (CARD) containing 4 (NLRC4) regulates intrapulmonary replication of aerosolized Legionella pneumophila
Source: BMC Infect Dis. 2013 Aug 10;13:371. doi: 10.1186/1471-2334-13-371 (PMC3751498; doi:10.1186/1471-2334-13-371)
Supplement: Additional file 2: Table S2 — Genes differentially expressed in Nlrc4−/− lungs after aerosol infection with Lp. Genes in this list had differentially expressed mRNA in Nlrc4−/− Lp-infected lungs compared to uninfected Nlrc4−/− controls. Log2 fold change was determined by the averaged difference between the Log2 mRNA values in lungs infected with Lp (Nlrc4−/−stim) and uninfected lungs (Nlrc4−/−unstim). Average expression in Nlrc4−/−stim and Nlrc4−/−unstim is the average of Log2 transformed mRNA expression values in two mice. Genes named “---” had no naming identfication. Probe identifiers are from Affymetrix 2.0 array designations. Unadjusted p values were determined as described in methods. Adjusted p values were determined using a false discovery rate of 5% in the method of Benjamini and Hochberg (see methods). [file 1471-2334-13-371-S2.xlsx]

## Sheet: Table S2
Table S2: Genes differentially expressed in Nlrc4-/- lungs after aerosol infection with Lp.
Gene Identification	Probe Identifier	Log2 Fold Change	Average Nlrc4–/–stim	Average Nrlc4–/–unstim	pValue (unadjusted)	pValue (Adjusted)	WT pvalue
solute carrier family 26, member 4	1419725_at	5.28052	11.5784	6.29791	5.39184e-10	2.43177e-05	1
CD14 antigen	1417268_at	3.25277	13.4755	10.2228	2.70345e-09	2.96609e-05	1
chemokine (C-X-C motif) ligand 1	1419209_at	6.549	13.0897	6.54075	2.6918e-09	2.96609e-05	1
gene model 1960, (NCBI)	1438148_at	8.31347	12.1548	3.84133	3.94593e-09	2.96609e-05	1
solute carrier family 5 (sodium/glucose cotransporter), member 1	1455431_at	3.37222	8.24049	4.86826	3.90061e-09	2.96609e-05	1
STEAP family member 4	1460197_a_at	4.02493	12.1233	8.09841	2.13487e-09	2.96609e-05	1
chemokine (C-X-C motif) ligand 1	1457644_s_at	5.30222	12.7661	7.46387	6.18603e-09	3.98566e-05	1
interleukin 4 induced 1	1419192_at	5.119	11.5594	6.44041	8.86088e-09	4.99543e-05	1
epiregulin	1419431_at	2.78616	6.72275	3.9366	1.21029e-08	5.45855e-05	1
tumor necrosis factor, alpha-induced protein 3	1433699_at	3.42718	12.2163	8.78914	1.20663e-08	5.45855e-05	1
expressed sequence AA467197	1434046_at	4.16263	8.98385	4.82122	2.03131e-08	7.44358e-05	1
D site albumin promoter binding protein	1438211_s_at	3.09193	10.3024	7.2105	2.0414e-08	7.44358e-05	-1
chemokine (C-X-C motif) ligand 2	1449984_at	7.43313	12.4138	4.98068	2.14555e-08	7.44358e-05	1
oncostatin M receptor	1418675_at	2.18493	9.6757	7.49076	4.2029e-08	7.74267e-05	1
v-maf musculoaponeurotic fibrosarcoma oncogene family, protein F (avian)	1418936_at	2.46842	10.0613	7.59287	3.55363e-08	7.74267e-05	1
toll-like receptor 2	1419132_at	2.63231	11.1319	8.49956	3.17399e-08	7.74267e-05	1
chemokine (C-C motif) ligand 17	1419413_at	4.18963	11.3307	7.14105	3.22883e-08	7.74267e-05	1
cholecystokinin A receptor	1421195_at	-2.29231	7.52397	9.81628	4.24582e-08	7.74267e-05	-1
interleukin 1 alpha	1421473_at	4.64876	10.244	5.59522	2.87049e-08	7.74267e-05	1
aquaporin 3	1422008_a_at	2.50072	5.64361	3.14289	4.05245e-08	7.74267e-05	1
STEAP family member 4	1425829_a_at	4.04458	10.786	6.74141	2.87853e-08	7.74267e-05	1
lymphocyte antigen 6 complex, locus I	1425890_at	1.99412	9.04408	7.04996	4.23773e-08	7.74267e-05	1
metallothionein 2	1428942_at	4.38588	13.374	8.98812	4.29185e-08	7.74267e-05	1
cholesterol 25-hydroxylase	1449227_at	4.71933	11.9202	7.20086	3.77893e-08	7.74267e-05	1
interleukin 1 receptor antagonist	1451798_at	3.56789	10.5614	6.99353	2.42838e-08	7.74267e-05	1
C-type lectin domain family 4, member e	1420330_at	4.20883	10.4368	6.22795	4.87247e-08	8.45206e-05	1
cytidine 5'-triphosphate synthase	1416563_at	2.41055	12.0074	9.59689	5.84458e-08	9.18494e-05	1
GTP cyclohydrolase 1	1420499_at	2.18379	9.79614	7.61235	5.7309e-08	9.18494e-05	1
GTP cyclohydrolase 1	1429692_s_at	2.0106	9.54929	7.53869	5.90593e-08	9.18494e-05	1
tumor necrosis factor, alpha-induced protein 2	1438855_x_at	2.93157	12.0117	9.08012	6.25336e-08	9.4011e-05	1
arginase type II	1418847_at	3.5542	10.2792	6.72498	6.83122e-08	9.78423e-05	1
nuclear factor of kappa light polypeptide gene enhancer in B-cells inhibitor, epsilon	1431843_a_at	2.70666	9.05555	6.34889	6.9421e-08	9.78423e-05	1
regulator of G-protein signaling 1	1417601_at	1.8586	7.75203	5.89343	7.43835e-08	0.00010166	1
interleukin 1 receptor antagonist	1425663_at	2.87196	8.95656	6.08459	8.07238e-08	0.00010708	1
tumor necrosis factor, alpha-induced protein 2	1416273_at	2.76252	10.7488	7.98633	8.49787e-08	0.000109504	1
membrane-spanning 4-domains, subfamily A, member 6D	1419599_s_at	2.09175	9.2977	7.20594	8.79115e-08	0.000110136	1
serine (or cysteine) peptidase inhibitor, clade A, member 3N	1419100_at	2.52805	11.7673	9.23928	1.04549e-07	0.000119009	1
solute carrier family 7 (cationic amino acid transporter, y+ system), member 2	1422648_at	2.84672	9.33864	6.49193	1.05549e-07	0.000119009	1
arginase type II	1438841_s_at	3.59803	9.09446	5.49643	1.01936e-07	0.000119009	1
serum amyloid A 3	1450826_a_at	6.33547	13.3801	7.04462	1.04462e-07	0.000119009	1
chemokine (C-C motif) ligand 3	1419561_at	6.30562	11.4687	5.16306	1.09726e-07	0.000120701	1
potassium channel tetramerisation domain containing 1	1422293_a_at	2.17678	8.71118	6.5344	1.28081e-07	0.000123547	1
CD177 antigen	1424509_at	2.96648	9.05378	6.0873	1.27135e-07	0.000123547	1
solute carrier family 39 (zinc transporter), member 14	1427035_at	2.36695	9.48146	7.11451	1.17274e-07	0.000123547	1
lipocalin 2	1427747_a_at	3.16764	13.4536	10.286	1.21494e-07	0.000123547	1
tumor necrosis factor receptor superfamily, member 9	1428034_a_at	4.2969	8.65899	4.36209	1.23318e-07	0.000123547	1
chemokine (C-C motif) ligand 9	1448898_at	3.06926	10.9582	7.88894	1.29666e-07	0.000123547	1
upstream binding transcription factor, RNA polymerase I	1455490_at	2.06145	11.1281	9.06664	1.31488e-07	0.000123547	1
tumor necrosis factor receptor superfamily, member 9	1460469_at	2.87273	9.49243	6.6197	1.40828e-07	0.000129622	1
leucine-rich alpha-2-glycoprotein 1	1417290_at	2.38702	12.7676	10.3806	1.58193e-07	0.00014049	1
interleukin 1 receptor antagonist	1423017_a_at	3.2373	10.5285	7.29119	1.68211e-07	0.00014049	1
RAB20, member RAS oncogene family	1438097_at	2.83153	9.65138	6.81985	1.64642e-07	0.00014049	1
Zinc finger protein 236 /// CDNA clone IMAGE:4009820	1452426_x_at	2.72202	12.3174	9.59538	1.62632e-07	0.00014049	1
nuclear factor of kappa light polypeptide gene enhancer in B-cells inhibitor, epsilon	1458299_s_at	3.21693	10.5081	7.29121	1.67571e-07	0.00014049	1
B-cell leukemia/lymphoma 2 related protein A1a /// B-cell leukemia/lymphoma 2 related protein A1b /// B-cell leukemia/lymphoma 2 related protein A1d	1419004_s_at	1.91471	11.8389	9.92414	1.9978e-07	0.00016052	1
metallothionein 1	1422557_s_at	3.29179	13.4594	10.1676	2.00898e-07	0.00016052	1
RIKEN cDNA C630028N24 gene	1435691_at	-1.67815	6.17623	7.85438	2.0287e-07	0.00016052	-1
suppressor of cytokine signaling 3	1416576_at	2.72058	10.6033	7.8827	2.1716e-07	0.000168014	1
ankyrin repeat domain 1 (cardiac muscle)	1420992_at	2.64771	11.45	8.80232	2.22563e-07	0.000168014	1
NADPH oxidase organizer 1	1425151_a_at	2.61571	9.37492	6.75921	2.34693e-07	0.000168014	1
CCR4 carbon catabolite repression 4-like (S. cerevisiae)	1425837_a_at	2.28199	9.71416	7.43217	2.25752e-07	0.000168014	1
RIKEN cDNA A030007L17 gene	1435695_a_at	1.91814	9.36599	7.44784	2.29525e-07	0.000168014	1
zinc finger CCCH type containing 12A	1443993_at	1.75015	7.37467	5.62452	2.34624e-07	0.000168014	1
pleckstrin	1417523_at	2.29468	10.0679	7.77326	2.44814e-07	0.000172521	1
glycerol kinase	1422703_at	2.25514	9.52565	7.27051	2.79207e-07	0.00018802	1
solute carrier family 7 (cationic amino acid transporter, y+ system), member 2	1426008_a_at	2.83739	9.02981	6.19243	2.76429e-07	0.00018802	1
expressed sequence AW112010	1434372_at	1.94917	12.9396	10.9904	2.79802e-07	0.00018802	1
nuclear factor of kappa light chain gene enhancer in B-cells inhibitor, alpha	1448306_at	2.53245	13.0415	10.5091	2.87651e-07	0.00018802	1
thrombospondin 1 /// similar to thrombospondin 1	1460302_at	2.14107	11.1405	8.9994	2.85092e-07	0.00018802	1
caspase 4, apoptosis-related cysteine peptidase	1449591_at	2.63764	10.4783	7.84061	3.05167e-07	0.000196619	1
B-cell leukemia/lymphoma 3	1418133_at	2.64148	10.3795	7.73805	3.32441e-07	0.000208713	1
membrane-spanning 4-domains, subfamily A, member 6D	1419598_at	2.18516	8.14174	5.95658	3.33194e-07	0.000208713	1
DNA segment, Chr 17, human D6S56E 5	1417822_at	2.42728	11.5514	9.12412	3.63003e-07	0.000224271	1
MARCKS-like 1	1437226_x_at	2.54418	10.3126	7.76843	3.72281e-07	0.000226895	1
MARCKS-like 1	1415922_s_at	2.30466	9.6565	7.35184	3.92082e-07	0.00023098	1
LPS-induced TN factor	1416304_at	1.69529	11.3043	9.60904	4.0145e-07	0.00023098	1
chemokine (C-C motif) ligand 9	1417936_at	2.96157	11.5747	8.61311	4.04042e-07	0.00023098	1
ankyrin repeat domain 1 (cardiac muscle)	1420991_at	2.75256	11.7847	9.03213	4.03202e-07	0.00023098	1
zinc finger CCCH type containing 12A	1427348_at	2.90408	9.18362	6.27953	4.0459e-07	0.00023098	1
RIKEN cDNA 1810019D21 gene	1431175_at	-1.63215	6.83731	8.46946	4.13553e-07	0.000231979	-1
superoxide dismutase 2, mitochondrial	1448610_a_at	1.62892	12.6768	11.0478	4.16626e-07	0.000231979	1
Jun-B oncogene	1415899_at	2.3765	10.3552	7.9787	4.38562e-07	0.00023201	1
heparan sulfate 6-O-sulfotransferase 1	1417293_at	1.68541	8.88606	7.20065	4.47549e-07	0.00023201	1
basic helix-loop-helix domain containing, class B2	1418025_at	1.54265	11.2582	9.71551	4.33058e-07	0.00023201	1
serine (or cysteine) peptidase inhibitor, clade A, member 3G	1424923_at	3.507	11.3112	7.80422	4.42239e-07	0.00023201	1
solute carrier family 13 (sodium-dependent dicarboxylate transporter), member 3	1438377_x_at	1.73261	8.02251	6.2899	4.42832e-07	0.00023201	1
chemokine (C-X-C motif) ligand 16	1449195_s_at	1.61754	10.34	8.72246	4.42023e-07	0.00023201	1
nuclear factor of kappa light chain gene enhancer in B-cells inhibitor, alpha	1438157_s_at	1.57004	13.5438	11.9738	4.84839e-07	0.000245694	1
tumor necrosis factor, alpha-induced protein 3	1450829_at	3.08395	10.4252	7.34121	4.82388e-07	0.000245694	1
testis expressed gene 11	1419729_at	1.48372	6.03102	4.5473	4.94401e-07	0.000247755	-1
avian reticuloendotheliosis viral (v-rel) oncogene related B	1417856_at	2.41573	9.60333	7.1876	5.02395e-07	0.000248847	1
similar to thrombospondin 1	1450377_at	2.20997	9.91471	7.70474	5.07614e-07	0.000248847	1
glycerol kinase	1422704_at	2.22686	10.954	8.72717	5.37008e-07	0.000260426	1
EGL nine homolog 3 (C. elegans)	1418649_at	1.85556	7.97958	6.12403	5.64102e-07	0.000270655	1
suppressor of cytokine signaling 3	1455899_x_at	2.73771	12.0497	9.31198	5.77104e-07	0.000273979	1
RIKEN cDNA 1200003I10 gene /// RIKEN cDNA 1200015M12 gene /// RIKEN cDNA 1200016E24 gene /// RIKEN cDNA A130040M12 gene /// RIKEN cDNA E430024C06 gene	1427932_s_at	1.65984	13.8316	12.1718	5.88626e-07	0.000276538	1
CD44 antigen	1452483_a_at	1.46905	11.1343	9.66529	6.3841e-07	0.000296834	1
secreted and transmembrane 1B	1419478_at	2.69868	8.11205	5.41338	6.85571e-07	0.000315509	1
DNA segment, Chr 17, human D6S56E 5	1417821_at	2.81589	11.7449	8.92899	6.93443e-07	0.000315909	1
chemokine (C-X-C motif) ligand 10	1418930_at	4.76728	10.971	6.20369	7.09065e-07	0.000319168	1
colony stimulating factor 2 (granulocyte-macrophage)	1427429_at	3.81909	10.8304	7.0113	7.14751e-07	0.000319168	1
solute carrier family 5 (sodium/glucose cotransporter), member 1	1419057_at	2.51776	8.52939	6.01163	7.5296e-07	0.000332934	1
myelocytomatosis oncogene	1424942_a_at	2.48976	9.50032	7.01056	7.84719e-07	0.000340304	1
RIKEN cDNA 1200015M12 gene /// RIKEN cDNA 1200016E24 gene /// RIKEN cDNA A130040M12 gene /// RIKEN cDNA E430024C06 gene	1435137_s_at	1.69674	13.5376	11.8408	7.82388e-07	0.000340304	1
Fc receptor, IgG, low affinity IIb	1451941_a_at	1.52197	10.2156	8.69359	8.22232e-07	0.000353176	1
coagulation factor X	1449305_at	1.61971	8.30294	6.68324	8.35659e-07	0.000355557	1
Fc receptor, IgG, low affinity IIb	1455332_x_at	1.30648	9.83864	8.53216	8.65485e-07	0.000364806	1
aquaporin 4	1434449_at	1.4134	8.73967	7.32627	8.80194e-07	0.000367571	1
nuclear factor of kappa light polypeptide gene enhancer in B-cells inhibitor, zeta	1417483_at	2.7844	11.5824	8.79804	9.17576e-07	0.000375122	1
nuclear factor of kappa light chain gene enhancer in B-cells inhibitor, alpha	1449731_s_at	2.08565	12.7524	10.6668	9.11922e-07	0.000375122	1
Zinc finger and BTB domain containing 16	1459557_at	1.81845	7.64941	5.83096	9.23229e-07	0.000375122	0
gap junction membrane channel protein alpha 1	1415801_at	1.75938	10.6558	8.89644	9.54208e-07	0.000375309	1
nuclear receptor subfamily 1, group D, member 2	1416958_at	1.53104	11.6391	10.1081	9.49008e-07	0.000375309	0
tumor necrosis factor	1419607_at	2.03654	9.31958	7.28304	9.37277e-07	0.000375309	1
C-type lectin domain family 4, member e	1420331_at	3.40971	8.58863	5.17892	9.56975e-07	0.000375309	1
aquaporin 3	1450460_at	1.58479	7.58665	6.00186	9.65431e-07	0.000375361	1
RIKEN cDNA E430028B21 gene	1443869_at	1.25242	7.95719	6.70478	9.83415e-07	0.000376475	1
suppressor of cytokine signaling 3	1456212_x_at	2.7985	11.4435	8.64503	9.84991e-07	0.000376475	1
growth arrest and DNA-damage-inducible 45 gamma	1453851_a_at	1.88652	10.3873	8.50074	1.00201e-06	0.000379761	1
tubulin, alpha 6 /// predicted gene, EG626534	1448232_x_at	1.3807	9.45065	8.06995	1.04261e-06	0.000391858	1
small chemokine (C-C motif) ligand 11	1417789_at	2.94606	8.70496	5.7589	1.08478e-06	0.000404337	1
carbonic anhydrase 13	1421307_at	1.77891	7.58433	5.80542	1.11107e-06	0.000408553	1
Traf2 binding protein	1426501_a_at	2.3001	9.67445	7.37435	1.11421e-06	0.000408553	1
oncostatin M receptor	1418674_at	1.94819	11.8281	9.87987	1.13919e-06	0.000414345	1
bradykinin receptor, beta 1	1450586_at	2.38006	7.63956	5.25951	1.15924e-06	0.000418264	1
RIKEN cDNA 9130015G15 gene	1430921_at	-2.25303	4.57548	6.82851	1.17187e-06	0.000419464	-1
growth arrest and DNA-damage-inducible 45 beta	1450971_at	2.11635	11.9718	9.85545	1.18685e-06	0.000421483	1
interleukin 6	1450297_at	6.03596	10.1005	4.06459	1.21495e-06	0.00042809	1
vanin 3	1420723_at	1.75136	9.52977	7.77841	1.23152e-06	0.000430565	1
complement factor B	1417314_at	2.42661	10.5483	8.12166	1.25577e-06	0.000434815	1
neuritin 1	1428393_at	-1.82453	7.43424	9.25877	1.26296e-06	0.000434815	-1
LPS-induced TN factor	1416303_at	1.55238	12.0663	10.5139	1.29892e-06	0.000443808	1
D site albumin promoter binding protein	1418174_at	2.76284	9.70014	6.9373	1.32115e-06	0.000448011	-1
CD86 antigen	1449858_at	1.6903	7.93364	6.24333	1.33613e-06	0.000449706	1
protein tyrosine phosphatase, non-receptor type 2	1417140_a_at	1.69481	10.8654	9.17055	1.35494e-06	0.000452661	1
restin-like 2	1427278_at	1.5169	10.1914	8.67455	1.38128e-06	0.00045694	1
T-cell immunoglobulin and mucin domain containing 4	1455318_at	1.92217	6.34022	4.41805	1.38801e-06	0.00045694	1
Fas (TNF receptor superfamily member)	1460251_at	1.5915	10.8936	9.30206	1.45034e-06	0.000473999	1
AT rich interactive domain 5A (Mrf1 like)	1451340_at	1.79083	9.2018	7.41097	1.49079e-06	0.000483715	1
superoxide dismutase 2, mitochondrial	1417193_at	1.65275	12.6951	11.0423	1.58077e-06	0.000486134	1
inhibitor of kappaB kinase epsilon	1417813_at	1.38519	8.13723	6.75205	1.54311e-06	0.000486134	1
chemokine (C-C motif) ligand 12	1419282_at	2.98529	9.30378	6.31849	1.56544e-06	0.000486134	1
Nuclear factor of kappa light chain gene enhancer in B-cells inhibitor, alpha	1420089_at	1.76109	9.18917	7.42808	1.52391e-06	0.000486134	1
six transmembrane epithelial antigen of the prostate 1	1424938_at	2.91821	7.05762	4.13942	1.54985e-06	0.000486134	1
NUAK family, SNF1-like kinase, 2	1429049_at	1.76756	9.40687	7.63931	1.56256e-06	0.000486134	1
colony stimulating factor 2 receptor, beta 2, low-affinity (granulocyte-macrophage)	1449360_at	2.17917	8.89142	6.71225	1.58448e-06	0.000486134	1
tissue inhibitor of metalloproteinase 1	1460227_at	3.26397	10.4237	7.15969	1.57942e-06	0.000486134	1
cytochrome P450, family 7, subfamily b, polypeptide 1	1421074_at	1.86003	8.7914	6.93137	1.61633e-06	0.000492553	1
tubulin, alpha 6 /// predicted gene, EG626534	1416128_at	1.28833	8.36697	7.07864	1.63418e-06	0.000494652	1
G protein-coupled receptor 109A	1419721_at	2.36402	9.07907	6.71506	1.64826e-06	0.000495588	1
IBR domain containing 3	1432478_a_at	1.64258	9.50195	7.85937	1.70624e-06	0.000509624	1
nuclear factor of kappa light polypeptide gene enhancer in B-cells 2, p49/p100	1425902_a_at	1.9059	9.65542	7.74952	1.72249e-06	0.000511092	1
baculoviral IAP repeat-containing 3	1421392_a_at	2.34667	12.2159	9.86919	1.75319e-06	0.000513446	1
acid phosphatase-like 2	1456735_x_at	-1.56848	7.50807	9.07655	1.75136e-06	0.000513446	-1
microfibrillar-associated protein 3-like	1428804_at	-1.41122	7.59834	9.00956	1.90582e-06	0.000553265	-1
zinc finger protein 36	1452519_a_at	2.00502	12.0969	10.0919	1.91369e-06	0.000553265	1
gap junction membrane channel protein alpha 1	1438945_x_at	1.32702	11.869	10.5419	2.04462e-06	0.000583635	1
solute carrier organic anion transporter family, member 1a5	1449203_at	2.71366	8.53964	5.82598	2.03612e-06	0.000583635	1
ATPase, H+ transporting, lysosomal V1 subunit C2	1430306_a_at	-1.35926	7.71921	9.07847	2.07079e-06	0.000586833	-1
triggering receptor expressed on myeloid cells 1	1460282_at	3.06398	7.82734	4.76337	2.08185e-06	0.000586833	1
interleukin 1 beta	1449399_a_at	4.16363	12.7225	8.55887	2.1227e-06	0.000594632	1
gap junction membrane channel protein alpha 1	1415800_at	1.32077	12.2806	10.9598	2.17015e-06	0.000604173	1
PDZK1 interacting protein 1	1417689_a_at	1.25605	10.4734	9.2173	2.22807e-06	0.00061387	1
leucine-rich repeat LGI family, member 2	1440147_at	1.51384	8.41286	6.89902	2.23221e-06	0.00061387	1
colony stimulating factor 2 receptor, beta 1, low-affinity (granulocyte-macrophage)	1455660_at	1.58295	10.7525	9.16953	2.25336e-06	0.000615933	1
RIKEN cDNA 1810029B16 gene	1423289_a_at	1.17856	7.67629	6.49773	2.34542e-06	0.00063533	1
RIKEN cDNA 6330439K17 gene	1439971_at	-1.1301	6.15501	7.2851	2.3525e-06	0.00063533	-1
---	1445381_at	1.14729	5.29623	4.14894	2.38949e-06	0.000641479	0
plexin B2	1416683_at	1.14387	11.1473	10.0035	2.4693e-06	0.000658983	1
Transcribed locus	1435504_at	1.6586	10.1897	8.53112	2.52478e-06	0.000662036	1
gap junction membrane channel protein alpha 1	1438650_x_at	1.28553	11.8539	10.5683	2.51953e-06	0.000662036	1
matrix metallopeptidase 12	1449153_at	1.54715	7.807	6.25985	2.50123e-06	0.000662036	1
RIKEN cDNA 2610307O08 gene	1447621_s_at	2.38749	8.8749	6.48741	2.55569e-06	0.000666212	1
cytokine inducible SH2-containing protein	1448724_at	1.62073	11.0592	9.43851	2.57025e-06	0.000666212	1
suppression of tumorigenicity 14 (colon carcinoma)	1418076_at	1.3336	9.63361	8.30001	2.5883e-06	0.000667057	1
AXIN1 up-regulated 1	1434350_at	2.41638	10.4298	8.01343	2.63631e-06	0.000675568	1
serine (or cysteine) peptidase inhibitor, clade E, member 1	1419149_at	3.14864	10.507	7.35835	2.74346e-06	0.000695129	1
glycoprotein 49 A /// leukocyte immunoglobulin-like receptor, subfamily B, member 4	1420394_s_at	2.26953	11.9278	9.65828	2.73799e-06	0.000695129	1
methionine adenosyltransferase I, alpha	1423147_at	1.96615	8.21589	6.24973	2.83596e-06	0.000714552	1
lysyl oxidase	1448228_at	1.53416	10.2378	8.70362	2.94156e-06	0.000737041	0
Down syndrome critical region homolog 1 (human)	1416600_a_at	1.7295	10.8737	9.1442	2.97363e-06	0.00074096	1
interferon activated gene 205 /// myeloid cell nuclear differentiation antigen	1452349_x_at	2.08799	11.5193	9.43128	2.9954e-06	0.000742282	1
chondroitin sulfate proteoglycan 2	1427256_at	1.95498	7.56181	5.60683	3.05014e-06	0.000751718	1
acid phosphatase-like 2	1429390_at	-1.54866	6.27431	7.82297	3.10527e-06	0.000757032	-1
growth arrest and DNA-damage-inducible 45 beta	1449773_s_at	2.07742	12.158	10.0806	3.1035e-06	0.000757032	1
myeloid differentiation primary response gene 88	1419272_at	1.4748	11.1157	9.64085	3.13278e-06	0.000759632	1
chemokine (C-X-C motif) ligand 16	1418718_at	1.51892	10.9651	9.44616	3.18109e-06	0.000767222	1
chemokine (C-C motif) ligand 20	1422029_at	5.24486	11.8238	6.5789	3.23616e-06	0.000776351	1
acyl-CoA synthetase short-chain family member 1	1416617_at	-1.33129	8.26676	9.59805	3.42364e-06	0.00080005	-1
clusterin	1418626_a_at	1.3129	12.162	10.8491	3.41477e-06	0.00080005	1
cytochrome P450, family 7, subfamily b, polypeptide 1	1421075_s_at	1.74671	8.7427	6.99598	3.37074e-06	0.00080005	1
regulator of G-protein signaling 16	1455265_a_at	2.11258	8.72199	6.60941	3.41841e-06	0.00080005	1
PDZK1 interacting protein 1	1455477_s_at	1.06971	10.3374	9.26772	3.40014e-06	0.00080005	1
methyltransferase-like 1	1439155_at	1.28225	7.89953	6.61728	3.54e-06	0.000822976	1
B-cell leukemia/lymphoma 10	1418972_at	1.07453	10.0514	8.97685	3.59594e-06	0.0008286	1
regulator of G-protein signaling 16	1426037_a_at	2.934	8.07498	5.14098	3.60093e-06	0.0008286	1
lymphocyte cytosolic protein 2	1418641_at	1.35758	9.45683	8.09925	3.78458e-06	0.000849073	1
interferon-stimulated protein	1419569_a_at	1.2787	11.1647	9.88605	3.80286e-06	0.000849073	1
CD44 antigen	1434376_at	1.28089	12.3195	11.0386	3.76336e-06	0.000849073	1
activating transcription factor 3	1449363_at	2.9535	10.0584	7.10494	3.77629e-06	0.000849073	1
hypothetical protein LOC620695	1455271_at	2.55122	11.6713	9.12003	3.75917e-06	0.000849073	1
mucosa associated lymphoid tissue lymphoma translocation gene 1	1456126_at	2.10692	10.0545	7.94761	3.71416e-06	0.000849073	1
protein phosphatase 1, regulatory (inhibitor) subunit 14c	1430286_s_at	-1.35433	8.49061	9.84494	3.92645e-06	0.000872349	-1
integrin beta 8	1436223_at	1.66865	6.81461	5.14595	3.9957e-06	0.000883383	1
RIKEN cDNA 2610307O08 gene	1427911_at	1.56879	10.1617	8.59289	4.02003e-06	0.000884425	1
solute carrier family 25 (mitochondrial carrier, phosphate carrier), member 25	1424735_at	1.60097	9.61241	8.01144	4.08694e-06	0.000894782	1
nuclear factor of kappa light chain gene enhancer in B-cells inhibitor, beta	1421266_s_at	1.42802	9.8139	8.38588	4.25198e-06	0.000895696	1
CCAAT/enhancer binding protein (C/EBP), delta	1423233_at	2.83491	12.9653	10.1304	4.11943e-06	0.000895696	1
G1 to S phase transition 1	1426737_at	1.24258	6.75532	5.51274	4.17774e-06	0.000895696	0
six transmembrane epithelial antigen of prostate 2	1428636_at	1.22584	9.01118	7.78534	4.2089e-06	0.000895696	1
expressed sequence AI929863	1439475_at	0.996355	7.75469	6.75833	4.28971e-06	0.000895696	1
tetraspanin 4	1448276_at	1.41002	11.1552	9.74517	4.15909e-06	0.000895696	0
abhydrolase domain containing 14b	1451326_at	-1.09752	9.0046	10.1021	4.27768e-06	0.000895696	-1
metallothionein 1	1451612_at	2.67651	8.51475	5.83824	4.28348e-06	0.000895696	1
WD repeat domain 37	1453024_at	1.04299	7.29606	6.25307	4.23192e-06	0.000895696	0
restin-like 2	1453278_a_at	1.22332	9.93939	8.71608	4.14602e-06	0.000895696	1
peptidase inhibitor 15	1421403_at	1.05615	6.55093	5.49478	4.32693e-06	0.000899304	1
Down syndrome critical region homolog 1 (human)	1416601_a_at	2.15095	10.0242	7.87326	4.4507e-06	0.000912413	1
sorting nexin 10	1431055_a_at	1.74156	10.5986	8.85705	4.4368e-06	0.000912413	1
Fc receptor, IgG, low affinity IIb	1435477_s_at	1.56125	10.7431	9.18182	4.43568e-06	0.000912413	1
C-type lectin domain family 5, member a	1421366_at	1.78169	7.61814	5.83645	4.54245e-06	0.000918132	1
TNFAIP3 interacting protein 1	1427689_a_at	1.9896	11.5386	9.54905	4.58038e-06	0.000918132	1
leucine rich repeat protein 3, neuronal	1434539_at	-1.04485	6.60222	7.64707	4.5204e-06	0.000918132	-1
chemokine (C-X-C motif) ligand 1	1441855_x_at	2.54307	10.8888	8.34577	4.57932e-06	0.000918132	1
regenerating islet-derived 3 gamma	1448872_at	1.6279	11.1824	9.55447	4.50375e-06	0.000918132	0
six transmembrane epithelial antigen of prostate 2	1438773_at	1.15991	8.43543	7.27552	4.63537e-06	0.000925044	0
splicing factor, arginine/serine-rich 2 (SC-35)	1415807_s_at	1.04396	10.2571	9.21317	4.87065e-06	0.000926521	1
fos-like antigen 1	1417487_at	2.08274	6.95391	4.87117	4.77866e-06	0.000926521	1
C-type lectin domain family 4, member n	1419627_s_at	1.626	10.1522	8.52621	4.85667e-06	0.000926521	1
hemopexin	1423944_at	3.44583	9.26207	5.81623	4.7823e-06	0.000926521	1
C-type lectin domain family 4, member n	1425951_a_at	1.79693	9.6573	7.86038	4.77605e-06	0.000926521	1
leucine-rich repeat LGI family, member 3	1433667_at	-1.4162	8.85418	10.2704	4.74219e-06	0.000926521	-1
cDNA sequence AY078069	1436074_at	1.99829	8.43643	6.43813	4.70903e-06	0.000926521	1
gap junction membrane channel protein alpha 1	1437992_x_at	1.23553	12.7874	11.5519	4.86274e-06	0.000926521	1
endothelial differentiation, lysophosphatidic acid G-protein-coupled receptor, 2	1448606_at	1.38089	10.5783	9.19738	4.80702e-06	0.000926521	1
chemokine (C-C motif) ligand 19	1449277_at	2.12512	9.80381	7.67869	4.8893e-06	0.000926521	1
RIKEN cDNA 3930401B19 gene /// RIKEN cDNA 1200016E24 gene /// RIKEN cDNA A130040M12 gene /// RIKEN cDNA E430024C06 gene	1453238_s_at	1.0913	13.1724	12.0811	4.82201e-06	0.000926521	1
RIKEN cDNA D730005E14 gene	1458362_at	2.30072	7.42652	5.1258	4.67284e-06	0.000926521	1
fyn-related kinase	1421362_a_at	0.997544	5.5516	4.55406	5.00041e-06	0.000942572	1
formyl peptide receptor, related sequence 2	1422953_at	1.90056	10.4301	8.52953	5.0158e-06	0.000942572	1
copine VIII	1431146_a_at	1.50976	9.16179	7.65203	5.10812e-06	0.000955939	1
RIKEN cDNA 3830431G21 gene	1436035_at	-1.2037	5.88314	7.08684	5.22259e-06	0.000973322	-1
chitinase 3-like 1	1451537_at	1.08198	13.2541	12.1721	5.2572e-06	0.00097574	1
superoxide dismutase 2, mitochondrial	1417194_at	1.92847	8.05979	6.13132	5.30199e-06	0.00097602	1
colony stimulating factor 2 receptor, beta 1, low-affinity (granulocyte-macrophage)	1421326_at	1.80957	8.62024	6.81067	5.29521e-06	0.00097602	1
SAM domain, SH3 domain and nuclear localization signals, 1	1421457_a_at	1.84291	9.04549	7.20259	5.33868e-06	0.000978779	1
superoxide dismutase 2, mitochondrial	1454976_at	1.75334	10.5089	8.75561	5.40569e-06	0.000987052	1
NIMA (never in mitosis gene a)-related expressed kinase 6 /// similar to NIMA (never in mitosis gene a)-related expressed kinase 6	1423596_at	1.27463	8.93063	7.656	5.56958e-06	0.00100103	1
RIKEN cDNA 4933436C20 gene	1431297_a_at	-1.15893	5.80825	6.96718	5.5798e-06	0.00100103	-1
vanin 1	1447845_s_at	2.6286	9.38656	6.75796	5.59322e-06	0.00100103	1
syndecan 4	1448793_a_at	2.05144	11.9911	9.93964	5.5654e-06	0.00100103	1
Rho family GTPase 1	1455197_at	3.12932	10.5843	7.45497	5.58755e-06	0.00100103	1
TSPY-like 4	1424029_at	-1.19029	8.60487	9.79516	5.84128e-06	0.00104129	-1
fibrinogen-like protein 2	1421854_at	1.76441	10.2697	8.50526	5.97989e-06	0.00105764	1
growth arrest and DNA-damage-inducible 45 alpha	1449519_at	1.20902	8.66692	7.45789	5.96133e-06	0.00105764	1
serum amyloid A 1	1450788_at	4.87269	8.84145	3.96875	6.02056e-06	0.00106068	1
MAX dimerization protein 1	1455104_at	1.60264	8.99308	7.39044	6.20243e-06	0.00108847	1
prostaglandin E receptor 4 (subtype EP4)	1421073_a_at	1.9771	6.19326	4.21616	6.31611e-06	0.00109751	1
immunoresponsive gene 1	1427381_at	3.43331	8.67248	5.23916	6.31396e-06	0.00109751	1
nuclear factor of kappa light polypeptide gene enhancer in B-cells inhibitor, zeta	1448728_a_at	2.38479	10.0969	7.71208	6.32695e-06	0.00109751	1
chemokine (C-C motif) ligand 22	1417925_at	3.09224	9.80925	6.71701	6.40978e-06	0.00110762	1
CCAAT/enhancer binding protein (C/EBP), beta	1418901_at	1.12832	11.8264	10.6981	6.48426e-06	0.00111457	1
secreted and transmembrane 1B	1419479_at	1.33878	5.79502	4.45624	6.58162e-06	0.00111457	1
thrombospondin 1 /// similar to thrombospondin 1	1421811_at	1.6817	12.4334	10.7517	6.53362e-06	0.00111457	1
protein tyrosine phosphatase, non-receptor type 2	1425197_at	2.03685	7.37409	5.33724	6.59828e-06	0.00111457	1
protein tyrosine phosphatase, non-receptor type 2	1438562_a_at	1.52346	11.4596	9.93612	6.55913e-06	0.00111457	1
macrophage scavenger receptor 1	1448061_at	2.42565	8.10673	5.68108	6.52702e-06	0.00111457	1
solute carrier family 7 (cationic amino acid transporter, y+ system), member 2	1436555_at	1.1215	9.76619	8.64469	6.66362e-06	0.0011214	1
RRS1 ribosome biogenesis regulator homolog (S. cerevisiae)	1416998_at	0.99632	9.61025	8.61393	6.69923e-06	0.00112234	1
RIKEN cDNA 2610201A13 gene	1439516_at	1.09616	6.03047	4.93431	6.71895e-06	0.00112234	0
aquaporin 4	1425382_a_at	1.23241	8.4913	7.25889	6.79556e-06	0.00112918	1
proviral integration site 1	1435458_at	1.50902	10.0699	8.56085	6.8237e-06	0.00112918	1
cDNA sequence BC004853	1451498_at	-1.55001	7.39206	8.94207	6.83502e-06	0.00112918	-1
restin-like 2	1431382_a_at	1.57783	8.77794	7.20012	6.87649e-06	0.00113188	1
Eph receptor A2	1421151_a_at	1.35063	9.4473	8.09666	6.91912e-06	0.00113476	1
integrin beta 4 binding protein	1427578_a_at	0.983961	11.1255	10.1415	6.94841e-06	0.00113544	1
vanin 1	1418486_at	2.38189	10.9564	8.57455	7.1598e-06	0.00115326	1
ceruloplasmin	1448734_at	1.09481	11.4011	10.3063	7.14342e-06	0.00115326	1
filamin binding LIM protein 1	1449141_at	1.07082	9.23514	8.16432	7.11887e-06	0.00115326	0
phospholipid scramblase 1	1453181_x_at	1.22454	11.0261	9.80159	7.09217e-06	0.00115326	1
MARCKS-like 1 /// similar to MARCKS-related protein (MARCKS-like protein 1) (Macrophage myristoylated alanine-rich C kinase substrate) (Mac-MARCKS) (MacMARCKS) (Brain protein F52)	1435627_x_at	2.02678	7.86612	5.83934	7.23196e-06	0.00116074	1
intercellular adhesion molecule	1424067_at	1.48977	13.323	11.8332	7.26778e-06	0.00116236	1
fos-like antigen 2 /// similar to fos-like antigen 2	1437247_at	1.70973	11.4503	9.74056	7.37049e-06	0.00117462	1
tubulin, beta 6	1416431_at	1.86327	9.72994	7.86667	7.44911e-06	0.0011767	1
acyl-CoA thioesterase 9	1418073_at	0.961048	11.1186	10.1575	7.44448e-06	0.0011767	1
plasminogen activator, urokinase receptor	1452521_a_at	1.80639	10.5745	8.76813	7.46183e-06	0.0011767	1
immediate early response 3	1419647_a_at	1.128	13.4934	12.3654	7.57904e-06	0.00119102	1
transmembrane protease, serine 2	1458347_s_at	-1.38294	8.29974	9.68268	7.60972e-06	0.00119169	-1
E74-like factor 5	1419555_at	-2.33257	7.00214	9.33471	7.73608e-06	0.00120544	-1
glutathione S-transferase, theta 3	1423891_at	-1.28353	7.76634	9.04988	7.75099e-06	0.00120544	-1
aldehyde oxidase 3	1418858_at	-1.61907	9.40886	11.0279	7.78704e-06	0.00120688	-1
TAP binding protein-like	1451544_at	1.1259	9.83833	8.71243	7.90185e-06	0.00122048	1
ankyrin repeat and BTB (POZ) domain containing 2	1433453_a_at	1.35114	9.26467	7.91352	7.9545e-06	0.00122442	1
exophilin 5	1441214_at	-1.43367	8.72411	10.1578	8.04392e-06	0.00123398	-1
protein phosphatase 1, regulatory (inhibitor) subunit 14c	1417701_at	-1.47857	8.87134	10.3499	8.13004e-06	0.00124296	-1
ceruloplasmin	1417494_a_at	1.20662	11.6073	10.4006	8.20763e-06	0.00124423	1
breast cancer anti-estrogen resistance 1	1439388_s_at	0.994721	9.46958	8.47486	8.20859e-06	0.00124423	0
desmuslin	1457275_at	-1.33045	8.9257	10.2562	8.22113e-06	0.00124423	-1
nucleolar protein family A, member 2	1416606_s_at	1.03225	10.2191	9.18687	8.25969e-06	0.00124589	1
killer cell lectin-like receptor subfamily B member 1D	1445399_at	0.987786	6.74746	5.75967	8.3626e-06	0.00125721	0
DIX domain containing 1	1435207_at	-1.46777	7.78796	9.25573	8.51011e-06	0.00127091	-1
A kinase (PRKA) anchor protein 14	1457541_at	-1.40611	6.17423	7.58033	8.48551e-06	0.00127091	-1
interleukin 1 receptor, type II	1419532_at	3.99246	10.1059	6.11348	8.56822e-06	0.00127536	1
mucin 4	1427398_at	1.78969	7.10856	5.31886	8.62526e-06	0.00127963	1
limb-bud and heart	1429088_at	-1.49995	8.338	9.83795	8.66515e-06	0.00128133	-1
ceruloplasmin	1417496_at	1.40287	11.2451	9.84228	8.7962e-06	0.00128691	1
disabled homolog 2 (Drosophila)	1420498_a_at	1.06229	10.8139	9.75164	8.7843e-06	0.00128691	1
EH-domain containing 1	1448175_at	0.949429	10.622	9.67256	8.7995e-06	0.00128691	1
CD302 antigen	1448919_at	0.998224	11.3539	10.3557	8.817e-06	0.00128691	1
chemokine (C-C motif) ligand 7	1421228_at	3.14092	8.56636	5.42544	8.86308e-06	0.00128946	1
ceruloplasmin	1417495_x_at	1.11685	11.5747	10.4578	8.90438e-06	0.00129131	1
RIKEN cDNA 4833427G06 gene	1430762_at	-0.917132	7.86646	8.78359	9.38719e-06	0.00135414	0
lipopolysaccharide binding protein	1448550_at	0.996948	10.4026	9.40568	9.40125e-06	0.00135414	1
prostaglandin E synthase	1449450_at	1.57177	9.22516	7.65339	9.45772e-06	0.00135414	1
---	1449896_at	0.944047	8.18318	7.23913	9.43334e-06	0.00135414	1
apolipoprotein B editing complex 3	1417470_at	1.41225	10.2235	8.81127	9.55994e-06	0.00136444	1
Transcribed locus	1441150_x_at	1.49801	10.9984	9.50036	9.68631e-06	0.00137811	1
HtrA serine peptidase 4	1437273_at	1.22886	6.594	5.36514	9.97727e-06	0.00141505	0
aquaporin 3	1422007_at	1.1712	7.61785	6.44665	1.01187e-05	0.00143061	1
ST3 beta-galactoside alpha-2,3-sialyltransferase 1	1418946_at	1.24535	9.37525	8.1299	1.02096e-05	0.00143438	1
RAR-related orphan receptor gamma	1425792_a_at	-1.23451	5.47496	6.70946	1.02239e-05	0.00143438	0
guanylate nucleotide binding protein 2	1435906_x_at	1.49433	11.7017	10.2074	1.02408e-05	0.00143438	1
desmuslin	1455610_at	-0.912597	7.59296	8.50556	1.03561e-05	0.00144604	-1
nuclear receptor subfamily 1, group D, member 2	1416959_at	1.5187	8.50273	6.98402	1.05899e-05	0.00146508	0
endothelial differentiation, lysophosphatidic acid G-protein-coupled receptor, 2	1417143_at	1.26114	9.12481	7.86367	1.05767e-05	0.00146508	1
hypoxia inducible factor 1, alpha subunit	1427418_a_at	1.0706	11.8786	10.808	1.05781e-05	0.00146508	1
protein tyrosine phosphatase, non-receptor type 2	1425198_at	1.92966	5.69887	3.76921	1.07046e-05	0.00147642	1
CD83 antigen	1416111_at	3.11719	11.0898	7.97258	1.08992e-05	0.0014899	1
restin-like 2	1429752_x_at	1.08293	9.73256	8.64963	1.09015e-05	0.0014899	1
RIKEN cDNA 4933426M11 gene	1454606_at	1.29176	10.7406	9.4488	1.08966e-05	0.0014899	1
prostaglandin E receptor 4 (subtype EP4)	1424208_at	1.50182	9.66604	8.16422	1.09802e-05	0.00149613	1
carbonic anhydrase 13	1421308_at	1.94314	6.47408	4.53094	1.10348e-05	0.00149724	1
synaptotagmin XII	1422878_at	1.00174	7.49186	6.49012	1.10548e-05	0.00149724	1
fibrinogen, gamma polypeptide	1416025_at	2.47397	8.64608	6.17211	1.11516e-05	0.00150134	1
heparin-binding EGF-like growth factor	1418349_at	1.06532	9.38586	8.32054	1.11498e-05	0.00150134	1
solute carrier family 15, member 3	1420697_at	1.42959	9.33108	7.90149	1.14114e-05	0.00152807	1
acyl-CoA thioesterase 9 /// acyl-CoA thioesterase 10	1449968_s_at	0.885376	10.9771	10.0917	1.14179e-05	0.00152807	0
EH-domain containing 1	1416011_x_at	0.836602	11.2767	10.4401	1.14679e-05	0.00153021	1
transmembrane protease, serine 2	1419154_at	-1.34101	8.56907	9.91007	1.15706e-05	0.00153937	-1
polymeric immunoglobulin receptor	1450060_at	2.2161	11.1219	8.90578	1.19008e-05	0.00157864	1
TAF4B RNA polymerase II, TATA box binding protein (TBP)-associated factor	1435302_at	1.03404	8.12435	7.09031	1.1965e-05	0.00158251	0
EH-domain containing 1	1416010_a_at	0.874676	11.6298	10.7551	1.22763e-05	0.001585	1
6-phosphofructo-2-kinase/fructose-2,6-biphosphatase 3	1416432_at	2.26158	10.6696	8.408	1.22404e-05	0.001585	0
sphingomyelin phosphodiesterase, acid-like 3B	1417300_at	1.53195	8.35133	6.81938	1.25985e-05	0.001585	1
geminin	1417506_at	-1.15168	7.289	8.44068	1.21271e-05	0.001585	-1
polymerase (RNA) I polypeptide E	1419058_at	0.963301	6.89774	5.93444	1.26194e-05	0.001585	1
chondroitin sulfate proteoglycan 2	1421694_a_at	1.23357	6.49479	5.26122	1.26053e-05	0.001585	1
transmembrane protein 46	1423852_at	-1.27221	5.07351	6.34572	1.24264e-05	0.001585	-1
eukaryotic translation initiation factor 1A	1424344_s_at	1.19671	9.9607	8.76399	1.21616e-05	0.001585	1
G protein-coupled receptor associated sorting protein 1	1424455_at	-1.08104	8.17242	9.25346	1.24557e-05	0.001585	0
phospholipid scramblase 1 /// hypothetical LOC433328 /// hypothetical protein LOC677340	1429527_a_at	1.24746	10.9229	9.67545	1.20626e-05	0.001585	1
Progestin and adipoQ receptor family member VII	1435312_at	-0.870841	6.98109	7.85193	1.24504e-05	0.001585	-1
Proviral integration site 1	1435872_at	1.3598	11.2925	9.93274	1.22963e-05	0.001585	1
olfactomedin 4	1437060_at	3.01051	6.74342	3.73291	1.23007e-05	0.001585	1
proviral integration site 3	1437100_x_at	1.56255	11.9745	10.4119	1.23261e-05	0.001585	1
complement component 3a receptor 1	1442082_at	1.36808	7.66494	6.29686	1.26373e-05	0.001585	1
ets homologous factor	1451375_at	1.13116	9.4062	8.27503	1.26159e-05	0.001585	1
transglutaminase 1, K polypeptide	1451416_a_at	2.14075	8.14038	5.99963	1.26516e-05	0.001585	1
coiled-coil domain containing 86	1452414_s_at	1.14748	7.88808	6.7406	1.25925e-05	0.001585	1
---	1456539_at	1.7962	8.32552	6.52932	1.26221e-05	0.001585	1
heme oxygenase (decycling) 1	1448239_at	1.68086	9.83586	8.15499	1.2757e-05	0.00159378	1
very low density lipoprotein receptor	1435893_at	-1.08889	7.41007	8.49896	1.28322e-05	0.00159874	-1
TSR1, 20S rRNA accumulation, homolog (yeast)	1433502_s_at	1.02849	8.88049	7.852	1.30069e-05	0.0016116	1
Trinucleotide repeat containing 15	1456418_at	-2.27817	6.82004	9.09821	1.29799e-05	0.0016116	-1
hypoxia inducible factor 1, alpha subunit	1448183_a_at	1.36596	8.75988	7.39392	1.30605e-05	0.00161382	1
solute carrier family 41, member 2	1452445_at	1.85272	8.93433	7.0816	1.3264e-05	0.00163448	1
synaptotagmin binding, cytoplasmic RNA interacting protein	1422768_at	1.67066	8.65425	6.98359	1.33917e-05	0.00164124	0
SH3 and PX domains 2B	1435644_at	1.16852	9.14114	7.97262	1.33772e-05	0.00164124	1
RIKEN cDNA 5830472M02 gene	1429683_at	1.12603	7.59664	6.47061	1.35506e-05	0.00165501	0
OCIA domain containing 2	1435917_at	-1.5061	6.93624	8.44234	1.35774e-05	0.00165501	-1
baculoviral IAP repeat-containing 2	1418854_at	1.04708	10.6964	9.64928	1.3627e-05	0.00165563	1
schlafen 3 /// schlafen 4	1450322_s_at	2.73211	7.75196	5.01985	1.36559e-05	0.00165563	1
cirrhosis, autosomal recessive 1A (human)	1423884_at	0.937283	9.80027	8.86299	1.37832e-05	0.0016577	1
hematological and neurological expressed 1-like	1433696_at	1.19927	9.88562	8.68635	1.37218e-05	0.0016577	1
syntaxin 11	1453228_at	2.11429	10.4757	8.36139	1.37713e-05	0.0016577	1
integrin alpha 9	1450029_s_at	1.38545	7.69526	6.30981	1.38929e-05	0.00166203	0
clusterin	1454849_x_at	0.95671	12.5246	11.5679	1.38852e-05	0.00166203	1
NIMA (never in mitosis gene a)-related expressed kinase 6 /// similar to NIMA (never in mitosis gene a)-related expressed kinase 6	1425850_a_at	1.08812	8.6289	7.54078	1.40245e-05	0.00167333	1
receptor (TNFRSF)-interacting serine-threonine kinase 1	1419508_at	1.01557	7.84452	6.82895	1.41487e-05	0.00168369	1
TSR1, 20S rRNA accumulation, homolog (yeast)	1455643_s_at	1.14673	9.92539	8.77865	1.42705e-05	0.00169372	1
RIKEN cDNA 6330406I15 gene	1426937_at	1.48689	7.84048	6.3536	1.4372e-05	0.00170025	1
splicing factor, arginine/serine-rich 2 (SC-35)	1452439_s_at	0.940837	10.2319	9.29102	1.44009e-05	0.00170025	1
DEAD (Asp-Glu-Ala-Asp) box polypeptide 39	1455814_x_at	0.871345	9.84177	8.97042	1.4447e-05	0.00170124	1
mitogen activated protein kinase kinase kinase 8	1419208_at	2.22799	9.00377	6.77578	1.46191e-05	0.00170812	1
clusterin	1437689_x_at	0.966834	12.5734	11.6065	1.45939e-05	0.00170812	1
growth factor, erv1 (S. cerevisiae)-like (augmenter of liver regeneration)	1452272_a_at	1.00367	9.2133	8.20963	1.4554e-05	0.00170812	1
CEA-related cell adhesion molecule 1	1425675_s_at	1.05612	10.0364	8.98033	1.47742e-05	0.00171212	1
guanine nucleotide binding protein-like 3 (nucleolar)	1433656_a_at	1.00969	9.80819	8.7985	1.48051e-05	0.00171212	1
RIKEN cDNA A130040M12 gene	1435640_x_at	1.48633	10.0219	8.53556	1.47648e-05	0.00171212	1
interferon stimulated exonuclease gene 20-like 1	1450506_a_at	0.975333	8.3668	7.39146	1.4719e-05	0.00171212	1
lysyl oxidase	1416121_at	1.58969	10.9177	9.32804	1.48463e-05	0.00171248	0
tumor necrosis factor receptor superfamily, member 12a	1418572_x_at	1.94668	10.6358	8.68909	1.49361e-05	0.00171845	1
DNA segment, Chr 10, Wayne State University 102, expressed	1431005_at	1.145	7.63736	6.49235	1.49787e-05	0.00171897	0
guanylate nucleotide binding protein 2	1418240_at	1.27727	11.4133	10.1361	1.52805e-05	0.0017425	1
myosin VC	1424933_at	-1.24696	8.06152	9.30847	1.52339e-05	0.0017425	-1
RIKEN cDNA 5730507N06 gene	1457642_at	-1.4649	4.59568	6.06058	1.52996e-05	0.0017425	0
ets variant gene 6 (TEL oncogene)	1434880_at	1.22535	9.33033	8.10498	1.56078e-05	0.00177312	1
RIKEN cDNA 4933439C20 gene /// phosphatidylserine decarboxylase	1435426_s_at	-1.41258	5.51837	6.93095	1.57951e-05	0.00178988	0
DEAD (Asp-Glu-Ala-Asp) box polypeptide 39	1423643_at	0.873767	9.50046	8.6267	1.59342e-05	0.00179663	1
interleukin 18 binding protein	1450424_a_at	0.949374	7.84539	6.89602	1.59126e-05	0.00179663	1
RIKEN cDNA 5430407P10 gene	1456210_at	1.57923	8.00705	6.42783	1.60184e-05	0.00180161	1
G protein-coupled receptor 133 /// similar to G protein-coupled receptor 133	1455466_at	0.908302	7.8383	6.93	1.63255e-05	0.00183158	0
ceruloplasmin	1455393_at	1.36941	10.666	9.29663	1.63734e-05	0.0018324	1
eosinophil-associated, ribonuclease A family, member 2	1449846_at	-1.63974	10.7757	12.4154	1.65538e-05	0.00184801	-1
interferon regulatory factor 1	1448436_a_at	0.975057	11.6033	10.6283	1.66103e-05	0.00184974	1
matrix metallopeptidase 14 (membrane-inserted)	1416572_at	0.954326	8.24954	7.29522	1.67287e-05	0.00185833	1
myeloid differentiation primary response gene 116	1448325_at	1.02016	9.79024	8.77008	1.70091e-05	0.00188483	1
EH-domain containing 1	1416012_at	0.876306	8.50353	7.62723	1.72125e-05	0.00188548	1
dual specificity phosphatase 14	1431422_a_at	-1.36782	8.69405	10.0619	1.7224e-05	0.00188548	-1
RIKEN cDNA 6330505N24 gene	1439018_at	-1.14862	8.2101	9.35872	1.71084e-05	0.00188548	-1
RIKEN cDNA A330021E22 gene	1440796_at	1.41007	7.72076	6.31069	1.71551e-05	0.00188548	1
zinc finger CCCH type containing 12C	1444402_at	1.33121	8.69995	7.36873	1.72079e-05	0.00188548	0
aldo-keto reductase family 1, member B8	1448894_at	1.94421	11.1163	9.17204	1.73333e-05	0.00189285	1
delta-like 1 (Drosophila)	1419204_at	1.14397	9.01965	7.87569	1.74085e-05	0.00189647	1
retinoic acid receptor, beta	1454906_at	-1.18433	5.94421	7.12854	1.75054e-05	0.00190243	0
clusterin	1437458_x_at	0.931432	12.4867	11.5552	1.7679e-05	0.00191668	1
sema domain, immunoglobulin domain (Ig), transmembrane domain (TM) and short cytoplasmic domain, (semaphorin) 4A	1448110_at	0.993726	9.34564	8.35191	1.77533e-05	0.00192012	1
cyclin D binding myb-like transcription factor 1 /// RIKEN cDNA 4930420K17 gene	1436337_at	1.10163	12.0333	10.9317	1.78971e-05	0.00192644	0
carbonic anhydrase 13	1439620_at	1.73038	4.93724	3.20686	1.78806e-05	0.00192644	1
protein phosphatase 1, regulatory (inhibitor) subunit 14D	1417990_at	1.46312	6.83306	5.36994	1.80966e-05	0.00192949	1
ets homologous factor	1419475_a_at	1.17733	8.82265	7.64533	1.80653e-05	0.00192949	1
RIKEN cDNA 1810010H24 gene /// hypothetical protein LOC671668 /// hypothetical protein LOC674875	1428809_at	-1.47359	8.15029	9.62388	1.80205e-05	0.00192949	-1
glutamate-rich WD repeat containing 1	1455841_s_at	1.12403	7.95797	6.83394	1.8046e-05	0.00192949	1
---	1416035_at	1.23596	9.80222	8.56625	1.841e-05	0.00193503	1
coagulation factor III	1417408_at	2.27377	12.0657	9.79188	1.82288e-05	0.00193503	1
selenophosphate synthetase 2	1418325_at	0.910244	9.04758	8.13733	1.84489e-05	0.00193503	0
solute carrier family 6 (neurotransmitter transporter), member 14	1420503_at	2.09967	11.9436	9.8439	1.83919e-05	0.00193503	1
RIKEN cDNA 4933439C20 gene	1436944_x_at	-1.27783	9.96011	11.2379	1.82727e-05	0.00193503	0
RIKEN cDNA 4930430E16 gene	1451653_a_at	-0.949724	6.11432	7.06405	1.83351e-05	0.00193503	-1
DIRAS family, GTP-binding RAS-like 2	1455436_at	-1.7991	6.94145	8.74055	1.83412e-05	0.00193503	0
CCAAT/enhancer binding protein (C/EBP), alpha	1418982_at	-0.785003	9.59473	10.3797	1.8627e-05	0.00194467	-1
zinc finger protein 697	1440999_at	0.839694	8.76255	7.92285	1.86079e-05	0.00194467	0
pleckstrin	1448749_at	1.96253	11.4212	9.45869	1.87858e-05	0.00195672	1
small nucleolar RNA, C/D box 22	1433675_at	1.0779	9.8367	8.75881	1.90335e-05	0.00197795	1
glutamine fructose-6-phosphate transaminase 2	1418753_at	1.17878	9.17881	8.00002	1.91228e-05	0.00197802	1
sorting nexin 7	1428527_at	0.936784	10.0705	9.1337	1.91658e-05	0.00197802	1
RIKEN cDNA 4930451C15 gene	1430714_at	-1.56182	4.91032	6.47214	1.91213e-05	0.00197802	-1
CEA-related cell adhesion molecule 1 /// CEA-related cell adhesion molecule 2	1422123_s_at	0.872081	10.7077	9.83563	1.92575e-05	0.00198295	1
six transmembrane epithelial antigen of prostate 2	1446071_at	1.40617	7.33614	5.92998	1.93277e-05	0.00198565	0
tetratricopeptide repeat domain 16	1455414_at	-0.832812	6.84296	7.67577	1.94053e-05	0.00198909	0
eukaryotic translation initiation factor 1A	1424343_a_at	1.08513	11.0674	9.98222	1.95033e-05	0.00199009	1
WD repeat domain 77	1430289_a_at	0.879415	8.46332	7.58391	1.94749e-05	0.00199009	1
free fatty acid receptor 2	1425216_at	1.21604	7.4388	6.22276	1.99321e-05	0.00202468	1
RIKEN cDNA 4933439C20 gene	1435353_a_at	-1.2712	8.71834	9.98954	1.99114e-05	0.00202468	0
angiotensin I converting enzyme (peptidyl-dipeptidase A) 2	1425103_at	0.824298	8.36105	7.53675	2.00561e-05	0.00203269	1
thymine DNA glycosylase /// predicted gene, EG545124 /// similar to G/T mismatch-specific thymine DNA glycosylase (C-JUN leucine zipper interactive protein JZA-3) /// similar to thymine DNA glycosylase isoform 2 /// similar to G/T mismatch-specific thymine DNA glycosylase (C-JUN leucine zipper interactive protein JZA-3)	1448462_at	0.880546	8.61392	7.73337	2.02372e-05	0.00204645	0
heparin-binding EGF-like growth factor	1418350_at	1.07306	10.3963	9.32325	2.04108e-05	0.00205776	1
ets homologous factor	1419474_a_at	1.16973	7.48246	6.31272	2.04859e-05	0.00205776	1
gene model 967, (NCBI)	1435283_s_at	-1.08272	8.35914	9.44186	2.04605e-05	0.00205776	-1
fyn-related kinase	1436413_at	1.07745	5.74787	4.67041	2.05596e-05	0.00206058	0
polo-like kinase 3 (Drosophila)	1434496_at	1.25789	8.33993	7.08204	2.07106e-05	0.0020711	1
SIVA1, apoptosis-inducing factor	1452020_a_at	-0.875543	8.45683	9.33238	2.08876e-05	0.00208418	-1
disabled homolog 2 (Drosophila)	1430604_a_at	1.16604	8.56462	7.39858	2.09898e-05	0.00208976	1
B-cell leukemia/lymphoma 10	1418970_a_at	0.96765	10.3456	9.37792	2.12906e-05	0.00210577	1
progestin and adipoQ receptor family member VIII	1431042_at	1.00413	6.98132	5.97719	2.12503e-05	0.00210577	0
sema domain, immunoglobulin domain (Ig), TM domain, and short cytoplasmic domain	1439768_x_at	-1.67219	6.50034	8.17252	2.12653e-05	0.00210577	-1
---	1416761_at	2.13793	8.62225	6.48432	2.14504e-05	0.0021078	1
ribosomal protein S6 kinase polypeptide 3	1427299_at	1.23007	8.68928	7.4592	2.1399e-05	0.0021078	1
RIKEN cDNA 6330406I15 gene	1452244_at	1.03209	8.38258	7.35049	2.14514e-05	0.0021078	1
a disintegrin and metallopeptidase domain 8	1416871_at	1.35141	8.90747	7.55606	2.23007e-05	0.00217237	1
CCAAT/enhancer binding protein (C/EBP), beta	1427844_a_at	1.34101	10.4027	9.06174	2.23013e-05	0.00217237	0
protein phosphatase 1, regulatory (inhibitor) subunit 3C	1433691_at	-1.29816	8.82969	10.1278	2.22177e-05	0.00217237	0
RIKEN cDNA 1200016E24 gene	1452418_at	1.26519	13.595	12.3298	2.21913e-05	0.00217237	1
filamin binding LIM protein 1	1418569_at	1.19316	9.00737	7.8142	2.24741e-05	0.00218449	0
proviral integration site 3	1451069_at	1.78502	10.3335	8.54851	2.26111e-05	0.00218838	0
cDNA sequence BC027231	1451439_at	0.980838	7.43508	6.45424	2.26106e-05	0.00218838	1
cDNA sequence BC037703	1455241_at	3.42223	7.94591	4.52368	2.27254e-05	0.00219089	1
histone cluster 3, H2a	1455712_at	-1.20296	6.78165	7.98461	2.27342e-05	0.00219089	0
CD44 antigen	1423760_at	1.07864	12.3592	11.2806	2.29072e-05	0.00220163	1
abl-interactor 1	1438506_s_at	0.831859	9.36545	8.53359	2.29433e-05	0.00220163	0
sema domain, immunoglobulin domain (Ig), transmembrane domain (TM) and short cytoplasmic domain, (semaphorin) 4C	1433920_at	1.6243	9.31452	7.69022	2.31086e-05	0.00220343	1
polymerase (RNA) I polypeptide E	1435057_x_at	1.01902	7.53253	6.51351	2.30765e-05	0.00220343	1
islet amyloid polypeptide	1437323_a_at	1.73857	5.03285	3.29428	2.3106e-05	0.00220343	0
Nucleolar complex associated 4 homolog (S. cerevisiae)	1438095_x_at	0.868228	7.79148	6.92325	2.31613e-05	0.00220379	1
expressed sequence AW049765	1424148_a_at	1.20396	10.1957	8.9917	2.3482e-05	0.0022286	1
lipopolysaccharide binding protein	1447520_at	1.39573	8.24434	6.84862	2.35208e-05	0.0022286	1
BMP and activin membrane-bound inhibitor, homolog (Xenopus laevis)	1423753_at	-1.07859	8.25906	9.33765	2.37341e-05	0.00224409	-1
sema domain, immunoglobulin domain (Ig), and GPI membrane anchor, (semaphorin) 7A	1459903_at	1.79709	11.1272	9.33007	2.37959e-05	0.00224523	0
predicted gene, EG622976	1441887_x_at	2.69773	6.48564	3.7879	2.39678e-05	0.00225673	1
RAB32, member RAS oncogene family	1416527_at	1.12184	9.55758	8.43574	2.43845e-05	0.00227308	1
RIKEN cDNA 2810028N01 gene	1426609_at	0.972608	8.71174	7.73913	2.44247e-05	0.00227308	0
IBR domain containing 3	1435226_at	1.33335	9.29553	7.96218	2.43224e-05	0.00227308	1
MARCKS-like 1	1435415_x_at	1.95419	6.62585	4.67166	2.44439e-05	0.00227308	1
solute carrier family 39 (zinc transporter), member 14	1438490_at	0.944235	6.81203	5.86779	2.42533e-05	0.00227308	1
uridine-cytidine kinase 2	1439740_s_at	1.2619	8.79586	7.53396	2.4324e-05	0.00227308	0
nuclear factor of kappa light chain gene enhancer in B-cells inhibitor, alpha	1420088_at	0.974658	13.7389	12.7642	2.49383e-05	0.00230157	1
fibrinogen-like protein 2	1421855_at	1.50302	10.7704	9.26734	2.48508e-05	0.00230157	1
eosinophil-associated, ribonuclease A family, member 1 /// eosinophil-associated, ribonuclease A family, member 2 /// eosinophil-associated, ribonuclease A family, member 3 /// eosinophil-associated, ribonuclease A family, member 12	1422411_s_at	-1.54275	10.7984	12.3412	2.49254e-05	0.00230157	-1
LON peptidase N-terminal domain and ring finger 3	1436200_at	-1.70538	7.95506	9.66044	2.49543e-05	0.00230157	0
---	1438758_at	-0.915738	8.48545	9.40119	2.5079e-05	0.00230364	-1
nuclear import 7 homolog (S. cerevisiae)	1448480_at	0.841358	9.43667	8.59532	2.50769e-05	0.00230364	1
RIKEN cDNA 1110012J17 gene	1429053_at	-1.21636	8.80384	10.0202	2.5144e-05	0.00230492	-1
reticuloendotheliosis oncogene	1420710_at	1.82237	7.56409	5.74171	2.55706e-05	0.0023392	1
angiotensin I converting enzyme (peptidyl-dipeptidase A) 2	1425102_a_at	1.02244	8.93119	7.90874	2.56217e-05	0.0023392	1
open reading frame 28	1420543_at	-1.1342	5.73359	6.86779	2.57043e-05	0.002342	-1
fatty acid desaturase domain family, member 6	1443904_at	-1.02244	5.1999	6.22234	2.5781e-05	0.00234425	0
splicing factor, arginine/serine-rich 2 (SC-35)	1427504_s_at	0.835019	12.0192	11.1841	2.63273e-05	0.00238911	1
RIKEN cDNA 4933439C20 gene /// phosphatidylserine decarboxylase	1426387_x_at	-0.935884	9.6633	10.5992	2.64351e-05	0.00238928	0
LTV1 homolog (S. cerevisiae)	1426813_at	0.876284	9.97672	9.10044	2.64029e-05	0.00238928	1
expressed sequence AW049765	1451261_s_at	1.14707	9.78471	8.63764	2.66519e-05	0.00240405	1
solute carrier family 6 (neurotransmitter transporter), member 14	1420504_at	1.72482	11.5691	9.84428	2.73058e-05	0.00245322	1
secreted and transmembrane 1A	1425002_at	1.67817	5.63383	3.95566	2.72724e-05	0.00245322	1
EF hand domain containing 2	1431339_a_at	0.906198	10.5173	9.6111	2.74448e-05	0.00246081	0
RAD52 motif 1	1417661_at	-0.852396	8.86475	9.71714	2.75813e-05	0.00246326	0
RAS, dexamethasone-induced 1	1423619_at	1.43603	8.04832	6.61228	2.75662e-05	0.00246326	1
nucleoporin 62	1415926_at	0.756889	9.33789	8.581	2.76843e-05	0.00246734	1
nicotinamide N-methyltransferase	1432517_a_at	1.29805	9.19771	7.89966	2.77365e-05	0.00246734	0
RIKEN cDNA 2810474O19 gene	1452397_at	0.965731	8.30821	7.34248	2.78894e-05	0.00247606	1
schlafen 2	1450165_at	1.50801	10.741	9.23302	2.79838e-05	0.00247956	1
pantothenate kinase 1	1431028_a_at	-0.935586	7.12479	8.06038	2.80571e-05	0.00248119	-1
translocase of inner mitochondrial membrane 8 homolog a1 (yeast)	1416345_at	0.787742	9.15549	8.36775	2.83252e-05	0.00249999	1
ST8 alpha-N-acetyl-neuraminide alpha-2,8-sialyltransferase 2	1420377_at	-1.47063	6.72708	8.19771	2.85137e-05	0.00251171	-1
CEA-related cell adhesion molecule 1	1450494_x_at	0.942394	10.1076	9.1652	2.8664e-05	0.00252003	1
ring finger protein 149	1429321_at	1.47066	10.9104	9.43975	2.87626e-05	0.00252378	1
Zinc finger CCCH-type containing 15	1457832_at	1.02184	6.77328	5.75144	2.88531e-05	0.0025268	0
zinc finger CCCH type containing 12C	1437111_at	1.10765	9.51582	8.40817	2.89284e-05	0.00252849	0
secretory carrier membrane protein 1	1453054_at	0.857948	9.26174	8.40379	2.94718e-05	0.00256604	1
---	1455959_s_at	1.63088	12.459	10.8281	2.94438e-05	0.00256604	1
DEAD (Asp-Glu-Ala-Asp) box polypeptide 39	1438168_x_at	0.787976	9.86483	9.07685	2.99986e-05	0.00260687	1
IKAROS family zinc finger 4	1457342_at	0.773837	8.09901	7.32518	3.03499e-05	0.00263233	1
RIKEN cDNA 4933439C20 gene	1434975_x_at	-1.17339	9.63934	10.8127	3.05214e-05	0.00264212	0
CEA-related cell adhesion molecule 1	1427630_x_at	1.07611	9.84912	8.77301	3.07654e-05	0.00265814	1
sprouty protein with EVH-1 domain 1, related sequence	1423160_at	0.96684	10.68	9.71313	3.11779e-05	0.00267301	1
RIKEN cDNA 4933439C20 gene	1429452_x_at	-1.76643	6.82044	8.58687	3.10248e-05	0.00267301	0
zinc finger protein 593	1447703_x_at	1.08295	8.2252	7.14225	3.11059e-05	0.00267301	0
flavin containing monooxygenase 3	1449525_at	-2.45112	8.09042	10.5415	3.12338e-05	0.00267301	-1
RRS1 ribosome biogenesis regulator homolog (S. cerevisiae)	1456865_x_at	1.05345	10.4315	9.37805	3.11535e-05	0.00267301	1
eukaryotic translation termination factor 1	1451208_at	0.849986	10.0012	9.15124	3.13444e-05	0.00267739	1
protein tyrosine phosphatase, non-receptor type 1	1417068_a_at	0.973406	11.1251	10.1517	3.14373e-05	0.00267931	1
thioredoxin reductase 1	1421529_a_at	1.29788	11.47	10.1721	3.15794e-05	0.00267931	1
interleukin-1 receptor-associated kinase 3	1435040_at	1.41142	8.6642	7.25278	3.16045e-05	0.00267931	1
ADP-ribosylation factor 2	1438661_a_at	0.965377	7.7919	6.82652	3.15494e-05	0.00267931	0
complement component 3a receptor 1	1419482_at	1.01074	7.77324	6.7625	3.19092e-05	0.00270007	1
regulator of G-protein signaling 16	1451452_a_at	1.9992	7.51734	5.51814	3.20716e-05	0.00270873	1
transglutaminase 2, C polypeptide	1417500_a_at	0.787101	12.3525	11.5654	3.27387e-05	0.00275476	1
7-dehydrocholesterol reductase	1448619_at	-0.983593	6.75803	7.74162	3.27116e-05	0.00275476	-1
protein tyrosine phosphatase, receptor-type, F interacting protein, binding protein 2	1417801_a_at	-0.939281	8.30962	9.2489	3.27998e-05	0.00275476	0
RIKEN cDNA A630001O12 gene	1442988_at	1.21755	6.05265	4.8351	3.29639e-05	0.00276339	0
brain abundant, membrane attached signal protein 1	1428572_at	1.04887	10.1317	9.08279	3.32133e-05	0.00277399	1
insulin-like growth factor 2 mRNA binding protein 2	1439764_s_at	1.34022	8.16829	6.82807	3.31667e-05	0.00277399	1
stearoyl-Coenzyme A desaturase 2	1415823_at	-1.04851	10.3226	11.3711	3.35555e-05	0.00279223	-1
tumor necrosis factor receptor superfamily, member 19	1448147_at	-1.36058	8.4002	9.76078	3.35182e-05	0.00279223	-1
Fc receptor, IgG, low affinity IIb	1435476_a_at	0.939006	9.81998	8.88098	3.36639e-05	0.00279609	1
RIKEN cDNA E430028B21 gene	1440338_at	1.1203	7.03143	5.91113	3.37926e-05	0.00280161	1
Niemann Pick type C1	1423086_at	-0.803842	8.37127	9.17511	3.41742e-05	0.00282805	-1
methyltransferase like 7A	1434151_at	-1.04981	12.1258	13.1756	3.46448e-05	0.00286175	-1
fyn-related kinase	1426569_a_at	1.09083	7.35735	6.26652	3.4744e-05	0.00286444	0
CKLF-like MARVEL transmembrane domain containing 8	1427964_at	-1.03923	8.64524	9.68447	3.48043e-05	0.00286444	-1
chemokine (C-C motif) receptor 1	1419609_at	2.03496	9.76034	7.72538	3.5212e-05	0.00289271	1
SEH1-like (S. cerevisiae	1424202_at	0.787958	9.26256	8.4746	3.56796e-05	0.00292579	1
receptor (calcitonin) activity modifying protein 1	1417481_at	-0.935078	8.51639	9.45147	3.57701e-05	0.00292789	-1
transducin (beta)-like 3	1415750_at	1.06644	8.24712	7.18068	3.59583e-05	0.00293273	1
elastin microfibril interfacer 1	1416414_at	0.888928	9.58275	8.69382	3.61779e-05	0.00293273	1
coagulation factor X	1418992_at	1.71659	6.0488	4.33221	3.62102e-05	0.00293273	1
DEAD (Asp-Glu-Ala-Asp) box polypeptide 21	1448271_a_at	0.881336	8.16913	7.28779	3.60764e-05	0.00293273	1
RIKEN cDNA 1200009O22 gene	1452961_at	-1.08533	6.5136	7.59892	3.62194e-05	0.00293273	-1
predicted gene, EG622147 /// predicted gene, EG668227 /// predicted gene, EG668269 /// similar to melanoma antigen /// similar to melanoma antigen /// similar to melanoma antigen /// similar to melanoma antigen	1455892_x_at	1.30308	13.1336	11.8305	3.61898e-05	0.00293273	1
G-protein signalling modulator 2 (AGS3-like, C. elegans)	1424895_at	-1.44914	6.34436	7.7935	3.63466e-05	0.00293776	-1
Max interacting protein 1	1450376_at	-0.936922	8.62044	9.55736	3.64494e-05	0.00294079	-1
B-cell leukemia/lymphoma 10	1418971_x_at	0.909145	10.3886	9.47949	3.65211e-05	0.00294132	1
CEA-related cell adhesion molecule 1 /// CEA-related cell adhesion molecule 2	1460682_s_at	0.909012	10.8857	9.9767	3.66922e-05	0.00294983	1
sprouty protein with EVH-1 domain 1, related sequence	1423161_s_at	0.9856	10.2159	9.23033	3.71851e-05	0.00297988	1
sprouty homolog 4 (Drosophila)	1445669_at	1.4582	8.98918	7.53098	3.71981e-05	0.00297988	1
gap junction membrane channel protein alpha 1	1438973_x_at	0.876934	5.68904	4.81211	3.73405e-05	0.00298599	0
---	1435486_at	0.934238	5.38347	4.44923	3.77534e-05	0.00300833	0
nicolin 1	1449376_at	-0.790011	7.70038	8.49039	3.77342e-05	0.00300833	-1
EGL nine homolog 3 (C. elegans)	1418648_at	1.05988	6.96178	5.9019	3.7826e-05	0.0030088	1
transmembrane protein 142B	1434763_at	1.07551	7.40576	6.33025	3.80058e-05	0.00301778	1
colony stimulating factor 1 (macrophage)	1460220_a_at	1.85905	11.0885	9.22949	3.8129e-05	0.00302224	1
Adult male olfactory brain cDNA, RIKEN full-length enriched library, clone:6430530M09 product:unclassifiable, full insert sequence	1460061_at	-1.88519	7.13199	9.01718	3.85873e-05	0.00305321	0
annexin A1	1448213_at	1.01736	13.5607	12.5434	3.88722e-05	0.00306859	1
DEAD (Asp-Glu-Ala-Asp) box polypeptide 39	1451065_a_at	0.900445	9.64412	8.74368	3.89179e-05	0.00306859	1
RIKEN cDNA D330037H05 gene /// similar to La-related protein 4 (La ribonucleoprotein domain family member 4) /// similar to La-related protein 4 (La ribonucleoprotein domain family member 4)	1455102_at	0.85951	8.75567	7.89616	3.93569e-05	0.0030924	0
arylacetamide deacetylase-like 1	1455227_at	-1.01307	8.48365	9.49672	3.92989e-05	0.0030924	-1
NAD kinase	1416249_at	0.987623	10.4863	9.49865	3.97797e-05	0.00309589	1
transmembrane protein 2	1424711_at	0.957434	9.78622	8.82879	3.95842e-05	0.00309589	0
interleukin 17 receptor E	1426566_s_at	-0.870274	8.17867	9.04894	3.97118e-05	0.00309589	-1
RIKEN cDNA 4833446K15 gene	1429417_at	1.16651	4.65734	3.49083	3.98132e-05	0.00309589	1
cDNA sequence BC010981	1434200_at	0.997634	7.77552	6.77788	3.98006e-05	0.00309589	0
very low density lipoprotein receptor	1434465_x_at	-1.13332	8.84999	9.98331	3.95134e-05	0.00309589	-1
interleukin 33	1416200_at	1.4462	12.3237	10.8775	4.02118e-05	0.00310016	1
G protein-coupled receptor 84	1420591_at	1.54892	7.20368	5.65476	3.99923e-05	0.00310016	1
aryl hydrocarbon receptor nuclear translocator-like	1425099_a_at	-1.9285	7.33711	9.26561	4.01464e-05	0.00310016	0
nuclear receptor subfamily 1, group D, member 1	1426464_at	2.42187	8.98999	6.56812	4.01684e-05	0.00310016	0
histone cluster 2, H2be	1447854_s_at	-1.04094	7.39624	8.43719	4.00616e-05	0.00310016	-1
RIKEN cDNA 6030422H21 gene	1441799_at	2.86063	7.46516	4.60453	4.03121e-05	0.00310258	0
colony stimulating factor 3 (granulocyte)	1419427_at	2.79305	7.93732	5.14427	4.05246e-05	0.00311214	1
WD repeat domain 77	1422844_a_at	0.9325	10.2003	9.26776	4.05742e-05	0.00311214	1
---	1427279_at	1.43973	9.10778	7.66805	4.14777e-05	0.00317299	1
mitogen activated protein kinase 13	1448871_at	0.911588	8.69185	7.78026	4.15082e-05	0.00317299	0
Superoxide dismutase 2, mitochondrial	1444531_at	1.60966	8.79139	7.18173	4.16013e-05	0.00317472	1
interferon gamma receptor 2	1423557_at	0.933749	10.0016	9.0679	4.21017e-05	0.00320447	1
expressed sequence AW061290	1438035_at	-1.13451	7.72977	8.86427	4.21332e-05	0.00320447	-1
gene model 967, (NCBI)	1447475_at	-1.10596	6.96469	8.07065	4.24291e-05	0.00322154	-1
arginine vasopressin-induced 1	1423122_at	1.08575	10.063	8.97727	4.29527e-05	0.00323948	0
ST3 beta-galactoside alpha-2,3-sialyltransferase 4	1425668_a_at	0.972188	9.49568	8.52349	4.28559e-05	0.00323948	1
lymphocyte antigen 75	1449328_at	1.03342	8.5471	7.51369	4.29307e-05	0.00323948	0
pogo transposable element with KRAB domain	1459896_at	0.971238	7.22349	6.25226	4.27592e-05	0.00323948	0
yippee-like 2 (Drosophila)	1434277_a_at	-1.18607	8.34773	9.5338	4.31166e-05	0.00324628	0
major vault protein	1456586_x_at	0.774101	9.94724	9.17313	4.31868e-05	0.00324628	1
NLR family, pyrin domain containing 3	1425412_at	1.13826	7.83453	6.69627	4.3329e-05	0.00325155	1
triggering receptor expressed on myeloid cells 1	1447284_at	1.98492	8.92463	6.93971	4.36572e-05	0.00327074	1
ninjurin 1	1441281_s_at	0.889186	8.90925	8.02007	4.43143e-05	0.00331446	1
RIKEN cDNA 4921513D11 gene /// expressed sequence AW061290	1455063_at	-1.03415	7.21326	8.24741	4.44941e-05	0.0033224	-1
tumor necrosis factor receptor superfamily, member 12a	1418571_at	1.90949	10.6134	8.7039	4.46432e-05	0.00332802	1
PHD finger protein 15	1455345_at	0.924237	10.8791	9.95482	4.47701e-05	0.00333198	0
expressed sequence AW061290	1438036_x_at	-1.04536	7.5882	8.63357	4.4865e-05	0.00333354	-1
dermokine	1428781_at	1.04295	10.4948	9.45189	4.50637e-05	0.00333449	1
fibroblast growth factor 7	1438405_at	-0.8063	8.55637	9.36267	4.52475e-05	0.00333449	-1
RIKEN cDNA 1810054D07 gene	1440192_at	0.91355	6.61599	5.70244	4.50567e-05	0.00333449	0
6-phosphofructo-2-kinase/fructose-2,6-biphosphatase 3	1456676_a_at	1.68588	8.75656	7.07068	4.52316e-05	0.00333449	0
TANK-binding kinase 1	1460315_s_at	0.730992	10.8759	10.1449	4.51887e-05	0.00333449	1
trafficking protein, kinesin binding 1	1452742_at	0.838332	8.26214	7.42381	4.55045e-05	0.00334796	0
inositol 1,4,5-trisphosphate 3-kinase C	1454755_at	1.21888	8.51441	7.29554	4.63039e-05	0.00340123	1
methyl-CpG binding domain protein 1	1453678_at	4.33386	9.58336	5.24949	4.64133e-05	0.00340371	1
signal transducer and activator of transcription 3	1460700_at	0.849785	10.9205	10.0707	4.6663e-05	0.00341648	1
retinoblastoma binding protein 8	1427061_at	0.795138	8.9799	8.18476	4.67699e-05	0.00341875	0
macrophage scavenger receptor 1	1422062_at	1.06639	8.06421	6.99782	4.72378e-05	0.00344737	1
caveolin 3	1418413_at	0.887015	6.89388	6.00686	4.74356e-05	0.00345063	0
RAS-like, family 11, member A	1429444_at	-0.917016	7.80896	8.72598	4.74083e-05	0.00345063	0
G protein-coupled receptor 85	1424896_at	1.30373	5.64932	4.34559	4.7687e-05	0.00346334	1
RIKEN cDNA 1500009L16 gene	1452840_at	2.00979	7.46898	5.45919	4.79943e-05	0.00348005	0
CEA-related cell adhesion molecule 1	1427711_a_at	1.1686	8.42064	7.25204	4.82721e-05	0.00349458	1
tenascin C	1416342_at	1.67211	7.50987	5.83776	4.88103e-05	0.00350911	0
UDP-Gal:betaGal beta 1,3-galactosyltransferase, polypeptide 6	1435252_at	0.799151	5.27996	4.48081	4.85524e-05	0.00350911	0
IQ motif containing with AAA domain	1435992_at	-0.974191	7.2954	8.26959	4.88618e-05	0.00350911	0
Transcribed locus	1441389_at	-0.781024	4.90871	5.68974	4.87188e-05	0.00350911	0
anterior pharynx defective 1b homolog (C. elegans)	1456500_at	-0.856675	8.48974	9.34641	4.87627e-05	0.00350911	-1
stearoyl-Coenzyme A desaturase 2	1415822_at	-0.849975	12.0836	12.9336	4.90955e-05	0.00350912	-1
leukemia inhibitory factor	1421207_at	1.30896	7.02043	5.71147	4.90658e-05	0.00350912	1
ras homolog gene family, member U	1449027_at	1.55976	9.34007	7.78032	4.89674e-05	0.00350912	1
TANK-binding kinase 1	1422469_at	0.845231	9.80165	8.95641	4.91835e-05	0.00350985	1
spermidine synthase	1421260_a_at	0.977104	9.46537	8.48826	4.92855e-05	0.00351157	1
alpha fetoprotein	1416645_a_at	2.11483	7.1051	4.99027	4.96601e-05	0.00353165	0
solute carrier family 7 (cationic amino acid transporter, y+ system), member 6	1460541_at	1.31086	8.81035	7.49948	4.97239e-05	0.00353165	1
insulin-like growth factor binding protein 7 /// similar to O-acyltransferase (membrane bound) domain containing 2	1423585_at	0.73463	7.74962	7.01499	4.99686e-05	0.00353788	0
RIKEN cDNA 1100001G20 gene	1434484_at	1.54778	9.4033	7.85552	4.99269e-05	0.00353788	1
pleckstrin	1448748_at	1.84061	11.6082	9.76756	5.11377e-05	0.00361499	1
---	1438759_x_at	-0.868262	8.72097	9.58924	5.13692e-05	0.00362	-1
DNA segment, Chr 17, Wayne State University 104, expressed	1448439_at	0.878537	8.72207	7.84354	5.13418e-05	0.00362	0
interferon induced transmembrane protein 1	1424254_at	0.920268	12.0408	11.1206	5.22088e-05	0.00366771	1
RIKEN cDNA E430028B21 gene	1454963_at	0.957053	9.45781	8.50076	5.213e-05	0.00366771	1
phytoceramidase, alkaline	1429520_a_at	0.776975	8.70653	7.92956	5.28826e-05	0.00369776	0
protein tyrosine phosphatase-like A domain containing 1	1433706_a_at	-0.720629	11.0131	11.7338	5.28326e-05	0.00369776	-1
progestin and adipoQ receptor family member VII	1460674_at	-0.77573	9.14112	9.91685	5.28439e-05	0.00369776	-1
RIKEN cDNA 5830472M02 gene	1429684_at	1.0062	7.61451	6.60831	5.29751e-05	0.0036985	0
poliovirus receptor	1423903_at	1.02698	9.21467	8.1877	5.3693e-05	0.00373562	1
transformation related protein 53	1427739_a_at	0.936649	8.66812	7.73147	5.38382e-05	0.00373562	1
fibroblast growth factor 18	1449545_at	-1.26829	6.35829	7.62658	5.36959e-05	0.00373562	-1
brix domain containing 1	1450423_s_at	0.753265	7.60263	6.84936	5.3835e-05	0.00373562	1
peroxisome proliferative activated receptor, gamma, coactivator-related 1	1426381_at	1.09915	9.38955	8.29041	5.40431e-05	0.00373817	1
RIKEN cDNA 2900056M20 gene	1438575_a_at	-0.729265	6.79159	7.52085	5.41236e-05	0.00373817	-1
thiosulfate sulfurtransferase, mitochondrial	1448609_at	-0.884698	9.49758	10.3823	5.41117e-05	0.00373817	-1
NAD kinase	1416248_at	0.806259	11.4361	10.6299	5.4564e-05	0.00376283	1
similar to Interferon-activatable protein 204 (Ifi-204) (Interferon-inducible protein p204)	1419603_at	1.86174	6.15562	4.29388	5.46533e-05	0.00376323	0
apurinic/apyrimidinic endonuclease 1	1456079_x_at	1.15912	9.59916	8.44004	5.477e-05	0.00376552	0
cDNA sequence BC007180	1427501_at	1.30182	8.01385	6.71203	5.56048e-05	0.0038171	1
serine (or cysteine) peptidase inhibitor, clade A, member 3C	1421564_at	2.21483	9.23477	7.01994	5.60188e-05	0.00383967	0
solute carrier family 41, member 1	1460565_at	0.773039	8.9755	8.20246	5.61502e-05	0.00384284	0
ornithine decarboxylase, structural 1 /// similar to Ornithine decarboxylase (ODC) /// similar to Ornithine decarboxylase (ODC) /// similar to Ornithine decarboxylase (ODC) /// hypothetical protein LOC671973 /// similar to Ornithine decarboxylase (ODC)	1438761_a_at	0.963214	11.33	10.3668	5.6425e-05	0.0038558	1
nucleoporin 62	1415925_a_at	0.749228	9.26954	8.52031	5.70192e-05	0.00386859	1
Rho family GTPase 3	1416700_at	1.14885	9.72346	8.57461	5.7127e-05	0.00386859	0
ring finger protein 186	1424794_at	-1.32158	8.47617	9.79775	5.71189e-05	0.00386859	-1
nephroblastoma overexpressed gene	1426851_a_at	0.872119	7.74133	6.86921	5.68773e-05	0.00386859	0
mitogen-activated protein kinase-activated protein kinase 3	1434815_a_at	1.06377	9.42392	8.36015	5.69192e-05	0.00386859	0
ras homolog gene family, member C	1435394_s_at	0.843903	11.4581	10.6142	5.70069e-05	0.00386859	1
interleukin 13 receptor, alpha 1	1427164_at	0.887318	9.08741	8.20009	5.76373e-05	0.0038973	1
C-type lectin domain family 4, member d	1420804_s_at	2.36873	10.076	7.70729	5.80045e-05	0.00390897	1
copine VIII	1430521_s_at	1.06376	9.01136	7.9476	5.81565e-05	0.00390897	1
WD repeat domain 67	1434241_at	-0.743538	6.64347	7.38701	5.81558e-05	0.00390897	0
partner of NOB1 homolog (S. cerevisiae)	1450735_at	0.894572	9.92806	9.03349	5.79676e-05	0.00390897	1
small nucleolar RNA, C/D box 22	1433674_a_at	0.87815	10.1336	9.25543	5.85089e-05	0.00391807	1
CDC42 effector protein (Rho GTPase binding) 4	1436801_x_at	0.969276	10.2878	9.31855	5.84412e-05	0.00391807	0
RIKEN cDNA 3110043J09 gene	1451320_at	1.38259	9.7528	8.37022	5.85526e-05	0.00391807	1
tight junction protein 3	1417896_at	0.831276	8.49749	7.66622	5.86707e-05	0.00392016	1
islet amyloid polypeptide	1423509_a_at	1.24369	5.68698	4.44329	5.90172e-05	0.00392586	0
GTP binding protein (gene overexpressed in skeletal muscle)	1426063_a_at	2.14365	9.96588	7.82224	5.89155e-05	0.00392586	1
CASP8 and FADD-like apoptosis regulator	1449317_at	1.36371	8.81172	7.44801	5.8948e-05	0.00392586	0
ornithine decarboxylase, structural 1 /// similar to Ornithine decarboxylase (ODC) /// similar to Ornithine decarboxylase (ODC) /// similar to Ornithine decarboxylase (ODC) /// hypothetical protein LOC671973 /// similar to Ornithine decarboxylase (ODC)	1437711_x_at	0.92033	11.4748	10.5545	5.9107e-05	0.00392604	1
mesenchyme homeobox 2	1424233_at	-0.976174	7.34449	8.32067	5.95742e-05	0.00394891	-1
tumor necrosis factor receptor superfamily, member 19	1425212_a_at	-0.883863	6.31922	7.20309	5.96457e-05	0.00394891	0
SIVA1, apoptosis-inducing factor	1426323_x_at	-0.768233	7.87638	8.64461	5.9714e-05	0.00394891	-1
thymine DNA glycosylase /// predicted gene, EG545124 /// similar to G/T mismatch-specific thymine DNA glycosylase (C-JUN leucine zipper interactive protein JZA-3) /// similar to thymine DNA glycosylase isoform 2 /// similar to G/T mismatch-specific thymine DNA glycosylase (C-JUN leucine zipper interactive protein JZA-3)	1416790_a_at	0.79772	9.57897	8.78125	5.98815e-05	0.0039542	0
epidermal growth factor receptor	1451530_at	0.810313	6.68556	5.87525	6.02325e-05	0.00397156	0
early growth response 2	1427683_at	1.69279	8.67856	6.98577	6.06858e-05	0.00399561	1
spermine oxidase	1424268_at	0.963747	9.12597	8.16222	6.11971e-05	0.00401634	1
CEA-related cell adhesion molecule 1	1425538_x_at	0.972466	10.3734	9.40092	6.11409e-05	0.00401634	1
small nucleolar RNA, C/D box 22	1439399_a_at	1.03651	10.2521	9.21555	6.12679e-05	0.00401634	1
Hbs1-like (S. cerevisiae)	1440050_at	0.674984	7.96809	7.29311	6.16118e-05	0.00402718	0
protein kinase C, zeta	1454902_at	-0.954824	6.60248	7.5573	6.16025e-05	0.00402718	-1
ets variant gene 5	1428142_at	-0.962688	9.60692	10.5696	6.1823e-05	0.00403514	-1
CEA-related cell adhesion molecule 10	1417074_at	1.76869	6.86932	5.10063	6.2189e-05	0.00405286	1
CD274 antigen	1419714_at	1.21792	9.05166	7.83374	6.28871e-05	0.00405286	1
eukaryotic translation termination factor 1	1420024_s_at	0.775588	9.27847	8.50288	6.24649e-05	0.00405286	1
sortilin 1	1423362_at	-0.781754	10.2372	11.0189	6.28005e-05	0.00405286	-1
transmembrane protein 46	1423851_a_at	-1.63914	4.11534	5.75448	6.28423e-05	0.00405286	0
F-box protein 4	1427121_at	0.676684	9.13526	8.45858	6.27715e-05	0.00405286	1
phosphoinositide-3-kinase, regulatory subunit 5, p101	1434980_at	1.17474	7.73357	6.55882	6.284e-05	0.00405286	1
Superoxide dismutase 2, mitochondrial	1442994_at	1.04456	4.4756	3.43105	6.27698e-05	0.00405286	1
tektin 4	1453121_at	-0.822987	6.92952	7.75251	6.29033e-05	0.00405286	0
interferon (alpha and beta) receptor 2	1451462_a_at	0.659602	10.6272	9.96756	6.30249e-05	0.0040549	0
transglutaminase 2, C polypeptide	1426004_a_at	0.878944	10.3833	9.50432	6.32328e-05	0.00406248	1
apurinic/apyrimidinic endonuclease 1	1416135_at	1.00815	9.31149	8.30333	6.33377e-05	0.00406344	0
complement component 3a receptor 1	1419483_at	1.13994	7.79069	6.65074	6.35292e-05	0.00406993	1
interleukin 13 receptor, alpha 1	1451775_s_at	0.928873	9.52497	8.5961	6.3759e-05	0.00407886	1
gene model 967, (NCBI)	1435282_at	-0.994137	9.15755	10.1517	6.38731e-05	0.00408037	-1
NMD3 homolog (S. cerevisiae)	1448133_at	0.797366	8.49941	7.70205	6.39899e-05	0.00408205	0
BH3 interacting domain death agonist	1417045_at	1.66407	8.70111	7.03704	6.41364e-05	0.00408561	0
RIKEN cDNA 2310040G07 gene	1432554_at	-0.891099	5.40056	6.29166	6.45517e-05	0.00410627	0
thymine DNA glycosylase /// predicted gene, EG545124 /// similar to G/T mismatch-specific thymine DNA glycosylase (C-JUN leucine zipper interactive protein JZA-3) /// similar to thymine DNA glycosylase isoform 2 /// similar to G/T mismatch-specific thymine DNA glycosylase (C-JUN leucine zipper interactive protein JZA-3)	1435715_x_at	0.704467	9.60964	8.90518	6.49376e-05	0.0041192	0
histone cluster 2, H2be	1455095_at	-0.929379	6.25384	7.18322	6.48839e-05	0.0041192	-1
glycerol-3-phosphate dehydrogenase 1-like /// similar to glycerol-3-phosphate dehydrogenase 1-like	1438195_at	-0.869277	9.02743	9.89671	6.53927e-05	0.00414224	-1
RIKEN cDNA 2410187C16 gene	1432489_a_at	-0.695658	7.44367	8.13933	6.58445e-05	0.00416501	0
G protein-coupled receptor 146	1423632_at	1.06072	8.43149	7.37077	6.62522e-05	0.00418493	0
beta-1,4-N-acetyl-galactosaminyl transferase 1	1418655_at	1.0197	9.77286	8.75316	6.64996e-05	0.00419468	1
amphiphysin	1427044_a_at	-0.890841	7.41465	8.3055	6.68332e-05	0.00420397	-1
coiled-coil domain containing 86	1454197_a_at	1.16086	7.94878	6.78792	6.67591e-05	0.00420397	1
eukaryotic translation initiation factor 2C, 4	1429779_at	-1.18083	7.08205	8.26288	6.6974e-05	0.00420695	0
dynein, axonemal, light intermediate polypeptide 1	1455379_at	-0.646017	7.98095	8.62696	6.77342e-05	0.00424879	0
guanine deaminase	1422868_s_at	1.65855	7.4939	5.83535	6.7939e-05	0.00425129	1
syntaxin binding protein 4	1451063_at	-0.951376	7.18022	8.1316	6.79625e-05	0.00425129	0
integrin beta 6	1422983_at	1.7187	9.62558	7.90688	6.81235e-05	0.00425545	1
secernin 3	1426917_s_at	-1.19558	7.45861	8.65419	6.86378e-05	0.00427913	0
interleukin 13 receptor, alpha 1	1427165_at	0.773367	9.73654	8.96317	6.86923e-05	0.00427913	1
heterogeneous nuclear ribonucleoprotein A/B	1448144_at	0.675826	9.3387	8.66287	6.90015e-05	0.00429246	0
Bardet-Biedl syndrome 2 homolog (human)	1424478_at	-0.765818	6.85098	7.61679	6.91887e-05	0.00429648	0
RIKEN cDNA A330021E22 gene	1457697_at	1.49599	7.41717	5.92119	6.92566e-05	0.00429648	1
tumor necrosis factor alpha induced protein 6	1418424_at	1.92565	6.40431	4.47866	6.937e-05	0.00429761	1
basic leucine zipper transcription factor, ATF-like	1419410_at	1.54241	9.60097	8.05856	6.99976e-05	0.00430109	1
solute carrier family 6 (neurotransmitter transporter), member 15	1426712_at	-1.47241	4.94543	6.41785	6.96562e-05	0.00430109	-1
WD repeat domain 43	1428389_s_at	0.965138	8.95295	7.98781	6.98236e-05	0.00430109	0
integrin beta 6	1432281_a_at	1.67193	9.42596	7.75403	6.998e-05	0.00430109	1
flavin containing monooxygenase 5	1440899_at	-1.22565	5.98928	7.21492	6.96433e-05	0.00430109	-1
leucine-rich repeat LGI family, member 3	1460546_at	-0.964607	8.33857	9.30318	6.99985e-05	0.00430109	-1
RIKEN cDNA A330021E22 gene	1455859_at	1.11367	9.14399	8.03032	7.01797e-05	0.00430636	1
Iroquois related homeobox 5 (Drosophila)	1421072_at	-0.898268	7.52865	8.42691	7.08446e-05	0.00434125	-1
Regulator of sex limited protein 1	1455292_x_at	0.750711	9.09297	8.34226	7.09891e-05	0.0043442	0
---	1446471_at	-2.12162	5.56934	7.69096	7.14578e-05	0.00436696	0
angiopoietin-like 4	1417130_s_at	2.56619	10.7504	8.18421	7.15834e-05	0.00436872	0
proline-serine-threonine phosphatase-interacting protein 2	1455405_at	1.36821	8.17353	6.80532	7.16825e-05	0.00436886	1
transformed mouse 3T3 cell double minute 1	1451053_a_at	-0.962116	5.6391	6.60122	7.23752e-05	0.00440512	-1
RNA terminal phosphate cyclase-like 1	1416730_at	0.698874	9.11504	8.41616	7.26246e-05	0.00441434	0
density-regulated protein	1420367_at	1.20834	7.55943	6.35109	7.28387e-05	0.00441545	0
CDC42 effector protein (Rho GTPase binding) 3	1450700_at	-0.769106	9.28338	10.0525	7.2816e-05	0.00441545	-1
claudin 23	1424409_at	-1.81014	4.66383	6.47397	7.32708e-05	0.00442756	-1
DEAD/H (Asp-Glu-Ala-Asp/His) box polypeptide 26B	1426832_at	-0.927615	8.97847	9.90609	7.33085e-05	0.00442756	0
chemokine (C-C motif) receptor-like 2	1427736_a_at	1.02451	10.4257	9.40123	7.33329e-05	0.00442756	1
gene model 440, (NCBI)	1434456_at	0.878997	6.53679	5.65779	7.35209e-05	0.00443126	0
Transcribed locus	1445539_at	-0.966394	8.80531	9.7717	7.35908e-05	0.00443126	-1
Rap guanine nucleotide exchange factor (GEF) 3	1437012_x_at	0.798482	8.42261	7.62413	7.40721e-05	0.0044543	0
chemokine (C-C motif) ligand 2	1420380_at	3.61373	10.3571	6.74338	7.5041e-05	0.00449459	1
cytochrome b-245, beta polypeptide	1422978_at	1.09666	9.95282	8.85615	7.50306e-05	0.00449459	1
discs, large homolog-associated protein 4 (Drosophila)	1426465_at	0.780246	9.13417	8.35393	7.5033e-05	0.00449459	0
receptor tyrosine kinase-like orphan receptor 1	1429313_at	1.06737	8.56196	7.4946	7.56582e-05	0.00451307	0
nucleoporin 54	1433580_at	0.640766	9.1338	8.49304	7.57498e-05	0.00451307	1
Rho guanine nucleotide exchange factor (GEF) 19	1437629_at	-0.755983	6.0615	6.81749	7.56356e-05	0.00451307	0
ras homolog gene family, member C	1448605_at	1.13975	10.2915	9.15179	7.56882e-05	0.00451307	1
RIKEN cDNA 1700094D03 gene	1429907_at	-0.887135	9.57443	10.4616	7.59787e-05	0.00452073	0
WD repeat domain 36	1451087_at	0.714342	8.85347	8.13913	7.61197e-05	0.00452316	0
methyltransferase-like 1	1447683_x_at	0.979578	7.0875	6.10792	7.6392e-05	0.00453337	1
prostaglandin-endoperoxide synthase 2	1417263_at	2.19825	9.03414	6.83589	7.74091e-05	0.00458581	1
haptoglobin	1448881_at	0.659842	13.8211	13.1613	7.74792e-05	0.00458581	1
RIKEN cDNA 2900041A09 gene	1452766_at	-1.38651	6.7473	8.13381	7.76534e-05	0.0045901	-1
RIKEN cDNA 9030409G11 gene	1434169_at	0.925659	8.56547	7.63981	7.81103e-05	0.00461106	0
leucine rich repeat containing 17	1429679_at	-1.52569	5.98088	7.50656	7.84719e-05	0.00462031	-1
nucleoporin 62	1438917_x_at	0.638931	8.60398	7.96505	7.83695e-05	0.00462031	1
major vault protein	1448618_at	0.876619	9.09945	8.22283	7.87852e-05	0.00463272	1
cystic fibrosis transmembrane conductance regulator homolog	1420579_s_at	1.00777	7.96192	6.95415	7.93734e-05	0.00465258	1
RIKEN cDNA 1600029D21 gene	1423933_a_at	1.00204	11.6259	10.6239	7.94324e-05	0.00465258	1
low density lipoprotein-related protein 12	1433864_at	0.70135	8.31142	7.61007	7.94303e-05	0.00465258	1
WD repeat and SOCS box-containing 1	1425241_a_at	0.916303	10.7406	9.82433	7.96808e-05	0.00466107	1
fibroblast growth factor 7	1422243_at	-0.720684	8.33482	9.0555	8.03796e-05	0.00466564	0
interleukin 4 receptor, alpha	1423996_a_at	1.20359	9.46185	8.25825	8.03218e-05	0.00466564	1
NudC domain containing 1	1429655_at	0.912473	8.65447	7.742	8.02536e-05	0.00466564	1
cytochrome P450, family 4, subfamily f, polypeptide 15	1449316_at	-1.20501	6.28308	7.48809	8.0008e-05	0.00466564	0
natriuretic peptide precursor type B	1450791_at	1.86198	7.27608	5.4141	7.99037e-05	0.00466564	1
limb-bud and heart	1451629_at	-0.902522	7.14759	8.05012	8.02269e-05	0.00466564	0
PDZ and LIM domain 5	1429783_at	1.14446	9.12497	7.98051	8.08034e-05	0.00466621	0
acidic (leucine-rich) nuclear phosphoprotein 32 family, member A	1434555_at	-0.77753	10.1996	10.9771	8.07731e-05	0.00466621	-1
transmembrane and coiled-coil domains 7	1435883_at	0.791464	7.39711	6.60565	8.07142e-05	0.00466621	0
colony stimulating factor 1 (macrophage)	1448914_a_at	1.81749	9.3239	7.50641	8.05379e-05	0.00466621	1
brain expressed X-linked 2	1417388_at	-2.42998	7.22899	9.65897	8.11043e-05	0.0046776	-1
RIKEN cDNA 1810055G02 gene	1425921_a_at	1.03701	9.08381	8.0468	8.15222e-05	0.0046957	1
SAM domain and HD domain, 1	1418131_at	1.04588	10.9158	9.86995	8.19216e-05	0.00471269	0
gene model 1582, (NCBI)	1458506_at	-1.0075	6.36189	7.36939	8.21119e-05	0.00471762	0
RIKEN cDNA 4933405I11 gene /// mucin 4	1438555_x_at	1.98771	9.17313	7.18542	8.22732e-05	0.00472087	1
glial cell line derived neurotrophic factor family receptor alpha 2	1433716_x_at	-0.848458	7.97388	8.82234	8.27379e-05	0.0047415	-1
proviral integration site 1	1423006_at	1.58198	8.52423	6.94226	8.30182e-05	0.00474376	1
RIKEN cDNA 2700094K13 gene	1436349_at	-0.748524	9.05178	9.8003	8.29113e-05	0.00474376	-1
---	1447789_x_at	1.67083	6.11141	4.44059	8.30929e-05	0.00474376	1
NIMA (never in mitosis gene a)-related expressed kinase 2	1417299_at	0.82933	6.96358	6.13425	8.32948e-05	0.00474523	1
chemokine (C-C motif) receptor 1	1419610_at	2.68266	7.4027	4.72004	8.3329e-05	0.00474523	1
tumor necrosis factor (ligand) superfamily, member 9	1422924_at	2.06165	8.98893	6.92729	8.35418e-05	0.00475135	1
dual specificity phosphatase 16	1418401_a_at	0.654623	10.3969	9.74232	8.39623e-05	0.00475729	1
RAB27b, member RAS oncogene family	1439610_at	-1.43293	6.88821	8.32113	8.40107e-05	0.00475729	-1
ceruloplasmin	1448735_at	0.740395	10.0824	9.34204	8.41731e-05	0.00475729	0
Ras association (RalGDS/AF-6) domain family 8	1452283_at	-0.685391	9.3945	10.0799	8.41736e-05	0.00475729	-1
sestrin 3	1453313_at	-1.05326	8.40046	9.45372	8.41627e-05	0.00475729	0
glutamate-cysteine ligase, catalytic subunit	1424296_at	1.61291	13.002	11.3891	8.45215e-05	0.00477097	1
acidic (leucine-rich) nuclear phosphoprotein 32 family, member A	1421918_at	-0.667621	8.81569	9.48331	8.47283e-05	0.00477666	-1
prenyl (solanesyl) diphosphate synthase, subunit 1	1431893_a_at	0.70489	6.2117	5.50681	8.49098e-05	0.00478092	0
CD300 antigen like family member F	1427994_at	2.00682	9.41396	7.40714	8.50652e-05	0.0047837	0
REC8-like 1 (yeast)	1419147_at	-0.759447	5.41273	6.17217	8.52251e-05	0.00478672	-1
early growth response 2	1427682_a_at	1.83427	8.3461	6.51184	8.53628e-05	0.00478849	1
protein Z, vitamin K-dependent plasma glycoprotein	1431721_a_at	0.869216	6.06376	5.19454	8.57439e-05	0.0048039	1
CDC42 effector protein (Rho GTPase binding) 4	1416511_a_at	0.930107	9.20828	8.27818	8.64044e-05	0.00481739	0
poly (ADP-ribose) polymerase family, member 9	1416897_at	0.789487	10.0721	9.28265	8.64114e-05	0.00481739	1
purinergic receptor P2Y, G-protein coupled 2	1450318_a_at	1.00395	7.35746	6.35351	8.60931e-05	0.00481739	1
expressed sequence AI607873	1457035_at	2.14025	7.6373	5.49705	8.64119e-05	0.00481739	0
camello-like 3	1421609_a_at	-0.847797	6.07306	6.92086	8.70841e-05	0.00484887	0
yippee-like 2 (Drosophila)	1454901_at	-1.02815	7.18127	8.20941	8.72081e-05	0.00484978	0
solute carrier family 39 (zinc transporter), member 1	1424424_at	0.834864	9.79285	8.95799	8.77303e-05	0.00485545	0
ring finger and FYVE like domain containing protein	1434432_at	0.8743	9.03036	8.15606	8.77406e-05	0.00485545	0
MAD homolog 1 (Drosophila)	1448208_at	0.659079	10.3547	9.69562	8.75578e-05	0.00485545	0
CEA-related cell adhesion molecule 1	1452532_x_at	1.17865	9.3346	8.15594	8.7656e-05	0.00485545	1
ubiquitin carboxyl-terminal esterase L3 (ubiquitin thiolesterase) /// ubiquitin carboxyl-terminal esterase L4	1449855_s_at	0.98269	9.66619	8.6835	8.83201e-05	0.00487555	1
G protein-coupled receptor 35	1449976_a_at	1.33706	6.44228	5.10522	8.82981e-05	0.00487555	0
RIKEN cDNA 1810015C04 gene	1450505_a_at	0.954456	9.0886	8.13414	8.8754e-05	0.00489351	0
eosinophil-associated, ribonuclease A family, member 3	1422412_x_at	-1.69149	7.92365	9.61513	8.90154e-05	0.00489596	-1
expressed sequence BB146404	1424680_at	0.787111	7.90269	7.11558	8.89101e-05	0.00489596	0
forkhead box A2	1422833_at	-0.689693	9.24576	9.93545	9.02247e-05	0.00495039	0
oxysterol binding protein-like 6	1457881_at	-1.63798	7.1435	8.78148	9.01516e-05	0.00495039	-1
RIKEN cDNA 1500003O22 gene	1416559_at	0.653174	8.14724	7.49406	9.07629e-05	0.00497387	0
selenophosphate synthetase 2	1449040_a_at	0.968706	9.03943	8.07073	9.13394e-05	0.00499354	0
receptor (TNFRSF)-interacting serine-threonine kinase 1	1449485_at	0.776713	10.0577	9.28104	9.13432e-05	0.00499354	1
nucleolar protein 5	1450986_at	1.55445	9.29433	7.73988	9.17337e-05	0.00500882	1
---	1455961_at	-0.713876	10.3749	11.0888	9.1974e-05	0.00501587	-1
follistatin-like 1	1416221_at	0.742148	10.8492	10.107	9.26588e-05	0.00504191	0
nucleolar protein 10	1433739_at	1.10059	6.19257	5.09198	9.26752e-05	0.00504191	1
piwi-like homolog 4 (Drosophila)	1447564_x_at	2.5988	7.19865	4.59985	9.27958e-05	0.00504239	0
RIKEN cDNA 5730509K17 gene	1436426_at	-1.05226	7.16017	8.21244	9.31309e-05	0.00505451	-1
potassium large conductance calcium-activated channel, subfamily M, beta member 2	1426322_a_at	-0.855422	7.25176	8.10718	9.33099e-05	0.00505814	-1
formin-like 2	1428579_at	0.903466	10.7313	9.82785	9.35437e-05	0.00506472	0
MAX dimerization protein 1	1434830_at	1.09402	9.16936	8.07535	9.37368e-05	0.00506909	0
nucleolar protein family A, member 2	1416605_at	1.10978	9.26082	8.15104	9.43658e-05	0.00507891	0
interleukin 1 receptor accessory protein	1421843_at	0.738163	6.97917	6.241	9.44791e-05	0.00507891	0
mitogen-activated protein kinase 11	1421926_at	1.02161	7.98984	6.96822	9.45265e-05	0.00507891	1
Adult male corpora quadrigemina cDNA, RIKEN full-length enriched library, clone:B230398E24 product:hypothetical protein, full insert sequence	1440759_at	-1.18859	5.53348	6.72207	9.45939e-05	0.00507891	-1
membrane-spanning 4-domains, subfamily A, member 6C	1450234_at	1.16429	9.22696	8.06266	9.41106e-05	0.00507891	0
oxysterol binding protein-like 6	1456495_s_at	-1.40806	6.48987	7.89793	9.45447e-05	0.00507891	-1
sprouty homolog 4 (Drosophila)	1440867_at	1.01058	8.38878	7.3782	9.49272e-05	0.00509074	1
methyl-CpG binding domain protein 1	1430837_a_at	2.14909	8.89751	6.74842	9.52928e-05	0.00509822	1
ninjurin 1	1438928_x_at	0.786113	10.9694	10.1833	9.52567e-05	0.00509822	1
---	1443946_s_at	1.26162	10.678	9.41638	9.59753e-05	0.00512865	1
RIKEN cDNA 2610028H24 gene	1453919_at	-0.957819	7.42513	8.38295	9.61228e-05	0.00513046	-1
predicted gene, EG627232 /// predicted gene, EG627424 /// nuclear receptor binding factor 2	1448758_at	0.753069	9.56503	8.81196	9.6776e-05	0.00515921	1
CDC28 protein kinase regulatory subunit 2	1417457_at	0.694468	8.07404	7.37957	9.77375e-05	0.00519035	0
selectin, endothelial cell	1421712_at	2.77645	7.21833	4.44188	9.76564e-05	0.00519035	1
RIKEN cDNA 8430427H17 gene	1428284_at	-0.6732	7.55703	8.23023	9.78204e-05	0.00519035	0
---	1441765_at	-0.678495	4.92971	5.6082	9.77947e-05	0.00519035	-1
ATP-binding cassette, sub-family E (OABP), member 1	1416014_at	0.751144	9.67694	8.92579	9.86247e-05	0.00520242	0
ERBB receptor feedback inhibitor 1	1416129_at	1.32604	12.4011	11.0751	9.85081e-05	0.00520242	0
matrix metallopeptidase 13	1417256_at	2.20569	6.15551	3.94982	9.85309e-05	0.00520242	1
shroom family member 3	1422629_s_at	0.816178	11.0688	10.2526	9.84255e-05	0.00520242	0
leucine rich repeat containing 50	1450441_at	-0.861595	6.12175	6.98334	9.83745e-05	0.00520242	-1
orosomucoid 2	1420438_at	1.57593	5.97911	4.40318	9.95322e-05	0.00523063	1
nucleolar and coiled-body phosphoprotein 1	1428869_at	0.815068	9.10809	8.29302	9.93937e-05	0.00523063	1
phosphoribosyl pyrophosphate synthetase 2	1454843_at	-0.856998	9.87864	10.7356	9.96232e-05	0.00523063	-1
inturned planar cell polarity effector homolog (Drosophila)	1458595_at	0.686655	4.76367	4.07702	9.93622e-05	0.00523063	0
GTP binding protein 4	1423143_at	0.720023	9.23344	8.51341	9.97446e-05	0.00523091	1
E74-like factor 3	1416916_at	1.06177	9.0752	8.01343	0.000100011	0.00523793	1
G protein-coupled receptor 155	1452353_at	-1.38646	8.57618	9.96264	0.000100111	0.00523793	-1
fibroblast growth factor inducible 15	1439263_at	0.911368	5.96476	5.05339	0.000100822	0.00526901	0
aconitase 1	1423644_at	0.720467	9.60984	8.88937	0.000101997	0.00529975	0
ankyrin repeat domain 38	1436425_at	-1.16687	8.01491	9.18179	0.00010193	0.00529975	0
sema domain, immunoglobulin domain (Ig), transmembrane domain (TM) and short cytoplasmic domain, (semaphorin) 4A	1438934_x_at	1.02835	9.75915	8.7308	0.000101532	0.00529975	1
angiotensin I converting enzyme (peptidyl-dipeptidase A) 2	1452138_a_at	0.823398	9.05682	8.23342	0.000101895	0.00529975	1
eukaryotic translation initiation factor 2C, 4	1453289_at	-0.965157	8.02757	8.99272	0.000101693	0.00529975	0
pirin	1429001_at	-0.892382	8.20708	9.09946	0.000102328	0.00531083	0
actin related protein 2/3 complex, subunit 1B	1416226_at	0.757067	10.9447	10.1876	0.000103345	0.00535742	0
tumor necrosis factor receptor superfamily, member 1b	1418099_at	0.969257	8.75935	7.79009	0.000103715	0.00535814	1
eukaryotic translation initiation factor 4A1	1434985_a_at	0.722841	12.6511	11.9282	0.000103661	0.00535814	1
poliovirus receptor	1451160_s_at	0.947102	9.93192	8.98481	0.00010351	0.00535814	1
growth factor receptor bound protein 7	1448227_at	-1.04876	7.87475	8.9235	0.000103862	0.00535881	-1
zinc finger protein 593	1449946_a_at	0.932679	6.82112	5.88844	0.000103966	0.00535881	1
cytochrome P450, family 2, subfamily s, polypeptide 1	1428283_at	-0.93648	9.51642	10.4529	0.00010428	0.00536868	0
Ras association (RalGDS/AF-6) domain family 6	1429262_at	0.929417	8.00875	7.07933	0.000104514	0.00536868	1
aquaporin 4	1447745_at	0.935771	6.67769	5.74191	0.000104496	0.00536868	0
Myosin, heavy polypeptide 10, non-muscle	1441057_at	-1.01464	4.86164	5.87628	0.000104731	0.00537368	0
RIKEN cDNA 2010310D06 gene	1435031_at	0.974754	8.71492	7.74017	0.000104894	0.00537594	0
ras homolog gene family, member B	1449110_at	1.03411	12.7085	11.6744	0.000105599	0.00540592	0
nucleolar protein 5A	1426533_at	0.665008	9.01692	8.35191	0.000106355	0.00543846	1
---	1450201_at	2.6708	7.62738	4.95658	0.000107351	0.00548318	0
coxsackievirus and adenovirus receptor	1449949_a_at	1.47408	9.43165	7.95757	0.000107548	0.005487	0
---	1421844_at	0.63498	8.31713	7.68215	0.00010768	0.00548756	0
SIVA1, apoptosis-inducing factor	1418377_a_at	-0.769677	8.09389	8.86357	0.000108155	0.0054993	-1
WD repeat domain 43	1428390_at	0.72612	8.94079	8.21467	0.000108058	0.0054993	1
Interleukin 1 receptor, type II	1457108_at	1.80477	7.32172	5.51695	0.000108528	0.00551207	0
protein disulfide isomerase associated 3	1445330_at	0.62413	6.97349	6.34936	0.000108878	0.00552364	0
neuronal guanine nucleotide exchange factor	1448978_at	-0.779576	6.46277	7.24234	0.000109163	0.00553189	-1
procollagen, type I, alpha 1	1423669_at	0.786586	9.52669	8.7401	0.000109662	0.00555094	0
RIKEN cDNA D630004K10 gene	1440840_at	-1.2844	6.80506	8.08946	0.000110019	0.00556273	-1
alcohol dehydrogenase 1 (class I)	1416225_at	-1.25483	10.6188	11.8736	0.000110295	0.00557047	-1
ras homolog gene family, member f	1434794_at	1.73512	9.16883	7.4337	0.000110823	0.00559084	0
mitogen-activated protein kinase-activated protein kinase 3	1437494_at	0.878477	9.02479	8.14631	0.00011119	0.0056031	0
ATP-binding cassette, sub-family G (WHITE), member 1	1423570_at	-0.744183	9.60455	10.3487	0.000111467	0.00560456	-1
src-like adaptor	1447813_x_at	1.46168	7.10489	5.64321	0.000111368	0.00560456	0
SEH1-like (S. cerevisiae	1424201_a_at	1.03052	8.39983	7.36931	0.000111958	0.00562294	0
cytoskeleton-associated protein 4	1426754_x_at	0.702826	8.57949	7.87667	0.000112683	0.00564681	0
neutrophil cytosolic factor 1	1451767_at	0.959895	8.8763	7.9164	0.000112618	0.00564681	1
general transcription factor IIF, polypeptide 2	1426626_at	0.791256	8.21676	7.4255	0.000113203	0.00566027	0
interleukin 18 receptor accessory protein	1456545_at	1.5125	8.29401	6.78151	0.000113125	0.00566027	0
wingless-related MMTV integration site 3A	1422093_at	-0.885774	7.44023	8.32601	0.000114039	0.00569022	-1
camello-like 3	1430966_at	-0.739686	5.46418	6.20387	0.000114054	0.00569022	0
laminin, gamma 2	1421279_at	0.914186	10.4481	9.53388	0.000114501	0.00569792	0
tubulin tyrosine ligase-like 1	1436833_x_at	-0.671681	8.12022	8.7919	0.000114588	0.00569792	-1
RIKEN cDNA 1700013E18 gene	1436969_at	2.35347	6.39781	4.04435	0.000114379	0.00569792	0
protein C receptor, endothelial	1420664_s_at	0.851214	8.04212	7.1909	0.000114848	0.00570457	1
Rho family GTPase 3	1416701_at	1.09265	9.52688	8.43423	0.000116266	0.00576868	0
frizzled homolog 2 (Drosophila)	1418532_at	-1.21593	7.4597	8.67563	0.000117187	0.00577159	-1
dual specificity phosphatase 8	1418714_at	0.844895	7.26195	6.41706	0.000117221	0.00577159	1
GA repeat binding protein, beta 1	1419761_a_at	0.672032	8.15048	7.47845	0.000116888	0.00577159	1
interferon stimulated exonuclease gene 20-like 1	1423957_at	0.873264	8.94484	8.07157	0.000116647	0.00577159	1
---	1426910_at	0.891384	11.0722	10.1808	0.000116692	0.00577159	0
pre B-cell leukemia transcription factor 3	1447640_s_at	-0.649903	8.49345	9.14335	0.000117179	0.00577159	-1
NAD(P)H dehydrogenase, quinone 2	1455590_at	-0.728003	8.23999	8.968	0.000116774	0.00577159	0
vav 1 oncogene	1422932_a_at	0.730602	6.67322	5.94262	0.000117568	0.00578238	0
kinesin family member 21A	1450738_at	-1.0553	7.47682	8.53212	0.000117748	0.0057849	0
trans-golgi network protein /// trans-golgi network protein 2	1423307_s_at	0.67351	11.129	10.4555	0.000118448	0.00580712	1
procollagen, type IV, alpha 2	1424051_at	0.609119	11.3153	10.7062	0.000118458	0.00580712	0
WD repeat domain 74	1416890_at	0.608924	9.11109	8.50216	0.000119076	0.00582207	1
ets variant gene 6 (TEL oncogene)	1423401_at	1.09272	7.37405	6.28133	0.000119408	0.00582207	1
RIKEN cDNA D630039A03 gene	1437085_at	-0.914204	7.121	8.0352	0.000119361	0.00582207	0
GTP binding protein 4	1450873_at	0.647834	9.94113	9.29329	0.000119286	0.00582207	1
expressed sequence AU021034	1458500_at	-0.717958	8.04649	8.76445	0.000119275	0.00582207	0
similar to myosin, heavy polypeptide 4, skeletal muscle /// similar to myosin, heavy polypeptide 7, cardiac muscle, beta	1448553_at	-1.02211	6.11329	7.13539	0.000119753	0.00583261	-1
G protein-coupled receptor 34	1422542_at	-1.36948	4.08181	5.45129	0.000119999	0.00583827	-1
Suppression of tumorigenicity 7	1418967_a_at	0.813839	8.26116	7.44732	0.000120192	0.00584137	0
transformation related protein 53 binding protein 2	1433937_at	-0.963272	8.86266	9.82594	0.000120513	0.00585066	-1
ankyrin repeat and BTB (POZ) domain containing 2	1433454_at	0.910632	7.46353	6.5529	0.000120989	0.00586744	1
fibronectin type III domain containing 3B	1433833_at	0.623301	11.6533	11.03	0.000121515	0.00588662	1
yrdC domain containing (E.coli)	1434744_at	0.699002	8.84727	8.14826	0.000121708	0.00588967	1
MAP kinase-activated protein kinase 2	1426648_at	0.648684	9.95295	9.30427	0.000122149	0.00590464	0
WD repeat domain 77	1434552_at	0.799354	8.33198	7.53262	0.000122315	0.00590633	1
RAB19, member RAS oncogene family	1430148_at	-0.621065	7.44204	8.06311	0.000122642	0.0059158	0
leucine rich repeat containing 59	1416235_at	0.833231	9.51871	8.68548	0.000123111	0.00593207	1
solute carrier family 7 (cationic amino acid transporter, y+ system), member 2	1450703_at	0.700747	5.40994	4.70919	0.000123434	0.0059413	1
ets variant gene 3	1418637_at	0.687927	9.78473	9.0968	0.000124193	0.00595243	1
activating transcription factor 4	1438992_x_at	0.942043	10.9466	10.0045	0.000123961	0.00595243	0
RIKEN cDNA 4933439C20 gene /// RIKEN cDNA D030013I16 gene	1439070_x_at	-0.78838	8.33447	9.12285	0.000124137	0.00595243	0
Transcribed locus	1441998_at	1.17485	6.70143	5.52658	0.000123922	0.00595243	1
RIKEN cDNA 4933439C20 gene	1453145_at	-1.76367	7.36838	9.13206	0.000124526	0.00596204	0
ATP-binding cassette, sub-family B (MDR/TAP), member 1B	1418872_at	1.38743	7.96105	6.57363	0.000125735	0.00601355	1
3-hydroxymethyl-3-methylglutaryl-Coenzyme A lyase-like 1	1434913_at	-0.80164	6.625	7.42664	0.000126496	0.00603798	-1
bicaudal C homolog 1 (Drosophila)	1441137_at	0.700528	10.4607	9.76019	0.000126514	0.00603798	0
monoamine oxidase B	1434354_at	-0.818907	9.59965	10.4186	0.000127029	0.00605615	-1
free fatty acid receptor 2	1425215_at	1.34441	7.46716	6.12275	0.000127931	0.00609275	0
leucine rich repeat containing 59	1416234_at	0.81925	10.8346	10.0153	0.000128462	0.00611159	1
pre-B lymphocyte gene 3	1422921_at	-0.876869	7.61695	8.49382	0.000128736	0.00611817	0
RIKEN cDNA D930050A07 gene	1434788_at	-0.597303	7.00998	7.60729	0.000130183	0.00616875	0
cDNA sequence BC060267	1441979_at	-0.818621	4.31409	5.13271	0.000130027	0.00616875	0
gene model 1574, (NCBI)	1446591_at	-1.1949	8.45843	9.65333	0.000130211	0.00616875	0
solute carrier family 23 (nucleobase transporters), member 3	1460042_at	0.667617	5.80073	5.13311	0.000130681	0.00618453	0
kinesin family member 21A	1455029_at	-0.924495	6.96981	7.8943	0.000131453	0.00621451	0
cDNA sequence BC035537	1437950_at	-0.633163	6.5502	7.18336	0.000131874	0.0062279	-1
---	1441073_at	-0.827883	6.19329	7.02117	0.000132035	0.00622897	-1
interleukin 23, alpha subunit p19	1419529_at	1.93204	7.26807	5.33603	0.000132328	0.00622976	0
plectin 1 /// similar to poly (ADP-ribose) polymerase family, member 10	1452178_at	0.925061	8.93501	8.00995	0.000132289	0.00622976	0
aldehyde dehydrogenase 18 family, member A1	1415836_at	0.891539	7.11715	6.22561	0.000132508	0.00623173	0
RIKEN cDNA 9930012K11 gene	1433801_at	-0.7808	7.14313	7.92393	0.000132771	0.00623759	-1
expressed sequence AA986860	1447664_x_at	0.790679	6.81398	6.0233	0.000134198	0.0062981	0
methyltransferase like 8	1451141_at	-0.877066	6.38072	7.25779	0.000134581	0.00630949	0
leucine rich repeat containing 8 family, member C	1423614_at	0.722387	9.70911	8.98672	0.000135022	0.00631369	1
solute carrier family 9 (sodium/hydrogen exchanger), isoform 3 regulator 1	1438116_x_at	0.837909	10.807	9.96904	0.000135052	0.00631369	1
RIKEN cDNA 1600029D21 gene	1454254_s_at	1.0969	10.7527	9.65579	0.00013509	0.00631369	1
proline-serine-threonine phosphatase-interacting protein 2	1421411_at	1.30293	6.40844	5.10551	0.000135276	0.00631583	1
tumor necrosis factor receptor superfamily, member 11a	1430259_at	0.92165	5.27971	4.35806	0.000135927	0.00633312	0
Down syndrome critical region gene 1-like 1	1450243_a_at	1.08951	8.19308	7.10357	0.000135901	0.00633312	0
NMDA receptor-regulated gene 1	1435139_at	0.853333	8.10791	7.25458	0.000136268	0.00634245	0
TRAF family member-associated Nf-kappa B activator	1421640_a_at	0.738618	9.21175	8.47314	0.00013674	0.00634572	1
eosinophil-associated, ribonuclease A family, member 1	1421802_at	-1.87122	8.79135	10.6626	0.000136623	0.00634572	-1
methylcrotonoyl-Coenzyme A carboxylase 2 (beta)	1454840_at	-0.720951	7.56746	8.28841	0.000136761	0.00634572	-1
Ellis van Creveld gene homolog (human)	1448876_at	-0.675652	6.96967	7.64532	0.000137019	0.00635118	0
phosphatidylinositol glycan anchor biosynthesis, class N	1421284_at	0.663055	6.51495	5.8519	0.000137198	0.00635293	1
BAI1-associated protein 2-like 1	1451539_at	-0.593265	7.9566	8.54986	0.00013739	0.00635533	-1
RIO kinase 3 (yeast)	1422650_a_at	0.811058	10.3295	9.51848	0.000137649	0.00635703	1
RIKEN cDNA 1700029I01 gene /// similar to zinc finger protein 665 /// similar to zinc finger protein 665	1436574_at	0.775568	6.7075	5.93193	0.000137823	0.00635703	0
signal transducer and activator of transcription 5A	1450259_a_at	1.10287	7.17565	6.07277	0.00013785	0.00635703	0
HscB iron-sulfur cluster co-chaperone homolog (E. coli)	1427927_at	-0.645339	7.89482	8.54016	0.000138406	0.00637616	-1
eukaryotic translation initiation factor 4E member 2	1421985_a_at	0.646225	9.6225	8.97628	0.000138598	0.00637847	0
tissue factor pathway inhibitor 2	1418547_at	2.1711	7.90455	5.73345	0.000139147	0.00639069	1
NIMA (never in mitosis gene a)-related expressed kinase 2	1437580_s_at	1.11965	8.38948	7.26983	0.000139051	0.00639069	1
abhydrolase domain containing 6	1419104_at	-0.691192	5.46304	6.15423	0.00013971	0.00641004	0
galactose mutarotase	1452583_s_at	-0.886145	6.82004	7.70618	0.000140222	0.00642697	-1
MAX dimerization protein 1	1422002_at	0.90344	8.20181	7.29837	0.000141066	0.00645144	0
RIKEN cDNA C330023M02 gene	1433766_at	0.706461	8.75973	8.05327	0.000141185	0.00645144	0
Transcribed locus	1435602_at	0.704148	9.9148	9.21066	0.000140975	0.00645144	1
fucosyltransferase 4	1455843_at	1.37009	7.84401	6.47392	0.000141754	0.00647089	0
RIKEN cDNA B930037P14 gene	1433449_at	-0.79612	5.19261	5.98873	0.00014425	0.00657819	0
adrenomedullin	1416077_at	1.79559	10.639	8.84342	0.000144696	0.00658534	1
Nuclear receptor subfamily 1, group D, member 2	1457250_x_at	1.02921	7.27495	6.24574	0.000144699	0.00658534	0
cyclin-dependent kinase inhibitor 1A (P21)	1421679_a_at	1.34211	8.91003	7.56792	0.000146259	0.00661179	1
coenzyme Q10 homolog B (S. cerevisiae)	1428487_s_at	1.25967	9.86766	8.60798	0.000145894	0.00661179	0
adenosine A2b receptor	1434431_x_at	0.851251	7.24312	6.39187	0.000146315	0.00661179	1
ecotropic viral integration site 1	1438325_at	-0.98653	9.15706	10.1436	0.000145598	0.00661179	-1
storkhead box 2	1447624_s_at	-1.06258	9.18454	10.2471	0.000146192	0.00661179	0
interleukin 13 receptor, alpha 1	1454783_at	0.764939	9.72313	8.95819	0.000145943	0.00661179	0
Anthrax toxin receptor 1	1458657_at	-0.64004	4.88625	5.52629	0.000146453	0.00661179	0
heparan sulfate (glucosamine) 3-O-sulfotransferase 6	1459646_at	-1.10112	6.45653	7.55765	0.00014601	0.00661179	0
zinc finger protein 2	1452025_a_at	-0.727774	4.48183	5.2096	0.000146683	0.00661557	0
ADP-ribosylation factor 2	1416458_at	0.623619	9.59746	8.97384	0.000147391	0.00663849	0
RIKEN cDNA 2210011C24 gene	1429953_at	-1.77898	6.84656	8.62553	0.000148063	0.00663849	-1
interleukin-1 receptor-associated kinase 3	1430704_at	1.32035	7.44896	6.1286	0.000148369	0.00663849	1
activin A receptor, type 1B	1433725_at	0.787752	11.2034	10.4157	0.000148069	0.00663849	1
epidermal growth factor receptor	1435888_at	0.943923	8.69629	7.75236	0.000148355	0.00663849	1
EF hand domain containing 2	1437478_s_at	0.649955	12.3968	11.7469	0.000147715	0.00663849	0
nicolin 1	1449377_at	-0.640162	7.44903	8.0892	0.000147885	0.00663849	0
RIKEN cDNA D430019H16 gene	1455447_at	-0.998446	7.27865	8.27709	0.000148363	0.00663849	-1
aldehyde dehydrogenase 18 family, member A1	1437325_x_at	1.3304	8.39313	7.06274	0.000149234	0.00667055	0
RIKEN cDNA 5730601F06 gene	1434084_at	-0.640691	9.38303	10.0237	0.000149403	0.00667153	-1
src homology 2 domain-containing transforming protein B	1434153_at	1.01938	9.56359	8.54421	0.000150657	0.00672085	1
phospholipid scramblase 4	1433626_at	-0.804281	9.04196	9.84624	0.000150951	0.00672731	-1
formyl peptide receptor 1	1450808_at	1.18271	9.6185	8.43578	0.000151352	0.00673389	0
OCIA domain containing 2	1453187_at	-1.03698	7.88681	8.92379	0.000151397	0.00673389	-1
interleukin 12b	1419530_at	2.0621	5.9709	3.9088	0.000151669	0.00673515	0
cholinergic receptor, nicotinic, alpha polypeptide 7	1440681_at	1.67768	6.31026	4.63259	0.000151965	0.00673515	0
solute carrier family 39 (zinc transporter), member 2	1443163_at	1.44026	7.51795	6.07769	0.000151989	0.00673515	0
mitochondrial ribosomal protein S18B	1451164_a_at	0.704709	9.15145	8.44674	0.000152023	0.00673515	1
GRAM domain containing 3	1428737_s_at	0.754347	7.99549	7.24114	0.000153283	0.00677764	1
RIKEN cDNA 2310022B05 gene	1428910_at	-0.571443	9.45686	10.0283	0.000153197	0.00677764	-1
neogenin	1447694_x_at	0.895577	7.74714	6.85157	0.000153573	0.00678383	0
2'-5' oligoadenylate synthetase-like 1	1424339_at	0.675246	6.70701	6.03176	0.000154169	0.00679686	0
---	1437811_x_at	0.792853	8.52708	7.73423	0.000154056	0.00679686	0
endothelial differentiation, lysophosphatidic acid G-protein-coupled receptor, 2	1426110_a_at	1.50296	8.36581	6.86285	0.000154449	0.00680254	0
acireductone dioxygenase 1	1449076_x_at	-0.598735	8.62504	9.22378	0.000154657	0.00680507	-1
transmembrane protein 51	1424383_at	0.843071	9.18068	8.3376	0.000154825	0.00680582	0
RIKEN cDNA 1700007K13 gene	1428705_at	-1.38925	8.57936	9.96861	0.000155056	0.00680935	0
RIKEN cDNA 4930430E16 gene	1443569_at	-0.642854	6.88754	7.53039	0.000155277	0.00681238	0
expressed sequence AW112037	1435327_at	0.688356	10.128	9.43967	0.000155496	0.0068154	1
solute carrier family 1 (neutral amino acid transporter), member 5	1416629_at	0.806838	10.2797	9.47288	0.000155905	0.00682528	0
neurotensin	1422860_at	1.81481	7.03959	5.22478	0.000156176	0.00682528	1
oncostatin M	1438767_at	1.46777	7.96001	6.49225	0.000156029	0.00682528	1
downstream neighbor of SON	1426739_at	0.704154	8.36133	7.65717	0.000156625	0.00683188	1
RIKEN cDNA A130040M12 gene	1428909_at	1.25595	12.0936	10.8377	0.00015663	0.00683188	0
matrix metallopeptidase 19	1421977_at	0.872034	7.01398	6.14195	0.000157535	0.00685926	0
mixed lineage kinase domain-like	1429570_at	0.859721	8.31476	7.45504	0.000157562	0.00685926	0
interferon-related developmental regulator 1	1416067_at	0.916005	11.7648	10.8488	0.000159874	0.0069465	1
nucleolar protein 5A	1455035_s_at	0.612373	8.94241	8.33004	0.000159835	0.0069465	1
DENN/MADD domain containing 2D	1451363_a_at	0.842311	8.37671	7.5344	0.000160163	0.00695239	1
procollagen lysine, 2-oxoglutarate 5-dioxygenase 2	1416687_at	-0.790731	9.10538	9.89611	0.000161446	0.00700133	-1
FK506 binding protein 5	1458089_at	1.47513	7.02087	5.54574	0.000161771	0.00700869	0
methyltransferase-like 1	1419122_at	0.861833	7.43419	6.57236	0.000162296	0.00702468	1
aminoadipate-semialdehyde synthase	1423523_at	-1.41246	5.74098	7.15344	0.000162533	0.00702818	-1
RIKEN cDNA 2500001K11 gene	1452093_at	0.727124	9.66461	8.93749	0.000162754	0.00702963	0
kallikrein related-peptidase 10	1460236_at	2.41877	7.63585	5.21708	0.000162878	0.00702963	0
Bardet-Biedl syndrome 10 (human)	1440787_s_at	-1.0516	5.04365	6.09525	0.000163612	0.00705454	0
importin 4	1436420_a_at	0.710652	9.44038	8.72973	0.000164272	0.00706949	1
transmembrane inner ear	1441926_x_at	-0.746225	5.65242	6.39865	0.000164266	0.00706949	0
expressed sequence AI426330	1435591_at	-0.834065	5.20927	6.04333	0.000164922	0.00708396	-1
regulator of G-protein signalling 7 binding protein	1436876_at	-0.712685	6.35314	7.06583	0.000164914	0.00708396	0
poliovirus receptor	1423905_at	1.43806	9.26809	7.83004	0.000165149	0.00708689	1
expressed sequence BF642829	1440227_at	-0.697107	5.75856	6.45567	0.000165305	0.00708689	0
tetraspanin 15 /// similar to Tetraspanin-15 (Tspan-15) (Transmembrane 4 superfamily member 15) (Tetraspan NET-7)	1424653_at	-0.699821	8.63412	9.33394	0.000165951	0.00710145	-1
breast cancer anti-estrogen resistance 1	1450622_at	0.586717	7.91219	7.32548	0.000165959	0.00710145	0
MOB1, Mps One Binder kinase activator-like 2C (yeast)	1440919_at	0.848385	7.66055	6.81216	0.000166392	0.00711323	1
fascin homolog 1, actin bundling protein (Strongylocentrotus purpuratus)	1416514_a_at	1.14877	9.27239	8.12362	0.000166959	0.00712394	0
guanylate nucleotide binding protein 3	1418392_a_at	1.03877	10.0477	9.00895	0.000166866	0.00712394	0
CD80 antigen	1432826_a_at	1.64808	6.19954	4.55146	0.000168449	0.00718073	1
eukaryotic translation initiation factor 4, gamma 1	1427037_at	0.607924	7.66918	7.06126	0.000168798	0.00718883	0
mesenchyme homeobox 2	1424234_s_at	-0.853099	8.43625	9.28934	0.000169197	0.00719223	-1
methyltransferase like 7A /// UbiE protein	1434150_a_at	-0.921051	12.0633	12.9843	0.000169176	0.00719223	-1
D-aspartate oxidase	1439096_at	-0.65376	7.91315	8.56691	0.000170289	0.00722189	0
syntaxin 11	1457780_at	1.62628	9.1688	7.54253	0.000170375	0.00722189	1
sprouty protein with EVH-1 domain 1, related sequence	1460116_s_at	0.953798	8.87194	7.91814	0.000170261	0.00722189	0
flavin containing monooxygenase 5	1450332_s_at	-0.884305	6.81279	7.69709	0.000170737	0.00723044	-1
RIKEN cDNA 9530036O11 gene	1457545_at	-0.824672	4.47113	5.29581	0.00017096	0.00723307	0
expressed sequence AU023617	1444974_at	1.25569	7.12511	5.86942	0.000171955	0.00725617	0
eukaryotic translation initiation factor 2, subunit 2 (beta)	1448819_at	0.675779	8.51175	7.83597	0.000171988	0.00725617	0
RIKEN cDNA 3110082I17 gene	1453007_at	0.732213	8.08936	7.35715	0.000171853	0.00725617	1
paired immunoglobin-like type 2 receptor alpha	1427327_at	1.13469	8.59924	7.46456	0.000172512	0.00727148	1
RIKEN cDNA 6030408C04 gene	1455355_at	0.708497	6.59861	5.89011	0.000173285	0.00729072	0
Fas apoptotic inhibitory molecule 2	1455410_at	-0.657176	5.19034	5.84752	0.000173292	0.00729072	0
heterogeneous nuclear ribonucleoprotein D-like	1428224_at	1.26674	8.66325	7.39651	0.000174809	0.0073477	0
acid phosphatase 5, tartrate resistant	1431609_a_at	0.822561	9.60282	8.78026	0.00017625	0.00740134	1
selectin, platelet	1420558_at	2.71894	9.39875	6.67982	0.000176572	0.00740795	1
transforming growth factor beta regulated gene 4	1448796_s_at	0.771945	7.49495	6.723	0.000176736	0.00740795	0
nuclear factor of kappa light polypeptide gene enhancer in B-cells 2, p49/p100	1429128_x_at	1.01001	8.75069	7.74068	0.000177107	0.00741661	1
RAB27b, member RAS oncogene family	1417215_at	-0.887397	6.87555	7.76295	0.000178077	0.00745031	-1
hypothetical LOC623451	1437481_at	0.56521	7.25624	6.69103	0.000178356	0.00745509	0
hypothetical protein LOC677168	1431591_s_at	1.06643	8.21357	7.14714	0.000179633	0.00748927	1
serum deprivation response	1443832_s_at	-0.64784	12.1204	12.7682	0.000179672	0.00748927	-1
Tudor domain containing 7	1459216_at	0.68787	5.73252	5.04465	0.000179435	0.00748927	1
eukaryotic translation initiation factor 4A1	1427058_at	0.732929	12.5164	11.7834	0.000180016	0.00749025	1
DNA segment, Chr 9, ERATO Doi 280, expressed	1456481_at	-1.0862	7.16251	8.24871	0.000180028	0.00749025	0
RIKEN cDNA 1810014F10 gene	1452626_a_at	0.69471	8.39433	7.69962	0.000180399	0.00749876	0
desmoglein 2	1449740_s_at	0.845432	8.64039	7.79496	0.000180829	0.00750974	0
potassium channel tetramerisation domain containing 1	1425104_at	0.621442	8.43001	7.80857	0.000181724	0.00753995	1
cytochrome b-245, beta polypeptide	1436778_at	0.808086	10.9526	10.1445	0.00018195	0.00754238	1
Janus kinase 2	1421065_at	0.877136	9.33035	8.45321	0.000182258	0.00754823	1
spermatogenesis associated 5	1417254_at	0.562135	7.93981	7.37767	0.000183922	0.00760318	1
RIKEN cDNA 1700018A04 gene	1431567_at	-0.697055	4.52059	5.21764	0.000183891	0.00760318	0
nucleolar protein family A, member 1 (H/ACA small nucleolar RNPs)	1418305_s_at	0.605306	9.50683	8.90152	0.000184866	0.00763522	1
G1 to S phase transition 1	1455173_at	1.00076	8.76941	7.76865	0.000185358	0.00764852	0
SCY1-like 2 (S. cerevisiae)	1436314_at	0.622864	7.9948	7.37194	0.000185569	0.00765024	0
ADP-ribosylation factor-like 4C /// similar to ADP-ribosylation factor-like protein 7	1436512_at	0.939402	9.45228	8.51288	0.000185896	0.0076567	0
RIKEN cDNA 4732473B16 gene	1433877_at	2.26824	8.22927	5.96103	0.000186389	0.00767002	0
Myristoylated alanine rich protein kinase C substrate	1430311_at	0.683686	7.88389	7.20021	0.00018961	0.0077742	1
expressed sequence BF642829	1435484_at	-1.25249	7.56928	8.82177	0.000189523	0.0077742	0
procollagen, type VIII, alpha 1	1455627_at	-0.795898	7.44896	8.24486	0.000189405	0.0077742	0
---	1460151_at	-0.582497	6.57033	7.15282	0.000189429	0.0077742	0
centrosomal protein 55	1452242_at	0.97434	5.62967	4.65533	0.000190053	0.00778529	0
ELOVL family member 7, elongation of long chain fatty acids (yeast)	1440354_at	0.683113	6.01038	5.32726	0.000192967	0.00789745	1
heat shock protein 2	1417101_at	-1.32973	7.3691	8.69882	0.000193857	0.0079267	0
similar to Glutathione reductase, mitochondrial precursor (GR) (GRase)	1421816_at	0.961556	9.91333	8.95177	0.000194124	0.00793041	1
fyn-related kinase	1426570_a_at	0.972323	7.65669	6.68437	0.000195113	0.00796136	0
v-myc myelocytomatosis viral oncogene homolog 1, lung carcinoma derived (avian)	1434777_at	-1.0726	6.7308	7.8034	0.000195234	0.00796136	-1
interferon alpha 1 /// interferon alpha 2 /// interferon alpha 4 /// interferon alpha 5 /// interferon alpha 6 /// interferon alpha 7 /// interferon alpha 9 /// interferon alpha B /// predicted gene, OTTMUSG00000011275 /// predicted gene, OTTMUSG00000007655 /// interferon alpha 12 /// interferon alpha 8/6 precursor; IFNa8/6 /// interferon, alpha 14	1422403_at	1.33573	8.12054	6.78482	0.00019544	0.00796255	1
Two pore segment channel 2	1436815_x_at	-0.870823	5.23044	6.10126	0.000196177	0.00798536	-1
pseudouridylate synthase 7 homolog (S. cerevisiae)	1426631_at	0.654527	7.99541	7.34089	0.000196883	0.00800097	1
RIKEN cDNA D330028D13 gene	1434428_at	-0.996465	6.28878	7.28525	0.000197093	0.00800097	-1
interferon activated gene 203 /// interferon activated gene 204 /// similar to interferon activated gene 205 /// interferon activated gene 205 /// myeloid cell nuclear differentiation antigen /// similar to Interferon-activatable protein 205 (IFI-205) (D3 protein) /// similar to Interferon-activatable protein 204 (Ifi-204) (Interferon-inducible protein p204) /// similar to Interferon-activatable …	1452348_s_at	1.26842	10.5612	9.29283	0.000197091	0.00800097	1
2 days neonate sympathetic ganglion cDNA, RIKEN full-length enriched library, clone:7120457A19 product:unclassifiable, full insert sequence	1440371_at	-0.759143	5.05386	5.81301	0.000197515	0.00800411	0
grancalcin	1451451_at	0.872232	7.06451	6.19228	0.000197525	0.00800411	0
cyclin M2	1423475_at	0.882553	7.86541	6.98285	0.00019919	0.0080596	1
claudin 8	1449091_at	-1.77763	4.38559	6.16322	0.000199252	0.0080596	-1
src-like adaptor	1420819_at	1.21016	9.97707	8.76691	0.000199571	0.00806428	0
RIKEN cDNA A630051L19 gene	1455134_at	-1.05141	8.0634	9.11481	0.000199725	0.00806428	-1
SKI-like	1422054_a_at	0.904915	6.81119	5.90627	0.000199942	0.0080658	1
ATP-binding cassette, sub-family G (WHITE), member 1	1455221_at	-0.765451	6.57301	7.33846	0.000200525	0.00808209	-1
proteasome (prosome, macropain) 28 subunit, beta	1417189_at	0.710216	12.1036	11.3934	0.000201862	0.00812874	1
RIKEN cDNA 0610007L01 gene	1428544_at	0.569906	9.86087	9.29096	0.000202299	0.00813906	0
RIKEN cDNA 2810474O19 gene	1429588_at	0.749286	11.2262	10.4769	0.000202582	0.00814055	1
DPH5 homolog (S. cerevisiae)	1452839_at	0.937028	7.97022	7.03319	0.000202697	0.00814055	0
inter alpha-trypsin inhibitor, heavy chain 4	1431808_a_at	1.34354	10.8448	9.50123	0.000203001	0.00814146	0
exportin 5	1451468_s_at	0.594491	8.37046	7.77596	0.000203081	0.00814146	0
deoxyribonuclease II alpha	1430135_at	-0.743281	5.49066	6.23394	0.000203295	0.00814282	0
myeloblastosis oncogene	1421317_x_at	-1.11128	7.71423	8.82551	0.000204577	0.00817962	-1
solute carrier family 9 (sodium/hydrogen exchanger), isoform 3 regulator 1	1438115_a_at	0.779575	11.1286	10.349	0.000204513	0.00817962	1
uridine-cytidine kinase 2	1448604_at	0.963905	8.29801	7.33411	0.000204845	0.00818284	1
pleckstrin homology domain containing, family H (with MyTH4 domain) member 2	1460062_at	-0.71393	5.77672	6.49065	0.00020502	0.00818284	-1
RIKEN cDNA E030010A14 gene	1437595_at	2.11267	8.78778	6.67511	0.000205274	0.00818571	1
sphingomyelin phosphodiesterase 4	1429530_a_at	0.604642	5.56351	4.95886	0.000205693	0.00819519	0
cytochrome b-245, beta polypeptide	1436779_at	0.821849	9.11824	8.29639	0.000206119	0.00820493	0
RIKEN cDNA E230013L22 gene	1439098_at	1.62308	6.81868	5.19559	0.000207001	0.00823274	0
trans-golgi network protein	1418520_at	0.865631	10.3016	9.43596	0.000208476	0.00828239	1
chloride intracellular channel 4 (mitochondrial)	1423392_at	0.609344	12.2659	11.6565	0.000208903	0.00828239	1
radial spokehead-like 3	1444270_at	-0.731129	7.39873	8.12986	0.000208983	0.00828239	0
Natriuretic peptide receptor 1	1459876_at	-0.820793	7.79109	8.61189	0.000208707	0.00828239	0
immunoglobulin superfamily, member 6	1421408_at	1.81523	8.17826	6.36303	0.000210283	0.00829743	0
ring finger protein 180	1438306_at	1.72367	7.89674	6.17307	0.000209905	0.00829743	0
RIKEN cDNA 1110017F19 gene	1444262_at	-0.726619	8.33819	9.06481	0.00021022	0.00829743	-1
gene trap locus 3	1452896_at	-0.627117	8.81054	9.43766	0.000209942	0.00829743	-1
endothelial differentiation, sphingolipid G-protein-coupled receptor, 3	1460661_at	0.873545	9.18364	8.3101	0.00021014	0.00829743	0
FtsJ homolog 3 (E. coli)	1451026_at	0.720439	7.83556	7.11512	0.000211015	0.00831905	1
a disintegrin-like and metallopeptidase (reprolysin type) with thrombospondin type 1 motif, 4	1452595_at	2.42063	7.8326	5.41196	0.000211247	0.0083209	1
vacuolar protein sorting 37C (yeast)	1426227_s_at	0.742325	8.0051	7.26278	0.00021172	0.00833226	0
eukaryotic translation initiation factor 2, subunit 2 (beta)	1417712_at	0.663388	11.6137	10.9504	0.000212485	0.00833603	0
complement component 5a receptor 1	1422190_at	0.888771	8.65475	7.76598	0.00021274	0.00833603	0
death associated protein kinase 1	1426915_at	-0.715802	9.65431	10.3701	0.000212641	0.00833603	0
G protein-coupled receptor 146	1454685_at	0.913287	10.1944	9.28107	0.000212511	0.00833603	0
Zinc finger and BTB domain containing 16	1456986_at	1.25818	6.25536	4.99719	0.000212297	0.00833603	0
solute carrier family 16 (monocarboxylic acid transporters), member 1	1415802_at	0.609803	10.2948	9.685	0.000213242	0.00834122	0
cDNA sequence BC027382	1452336_at	-1.00271	5.70931	6.71201	0.000213073	0.00834122	-1
OMA1 homolog, zinc metallopeptidase (S. cerevisiae)	1424299_at	-0.644002	8.02168	8.66569	0.000213763	0.00835436	0
RIKEN cDNA 4933439C20 gene	1439069_a_at	-0.769112	9.67118	10.4403	0.0002142	0.00835693	0
human immunodeficiency virus type I enhancer binding protein 3	1458802_at	1.62103	10.3309	8.70986	0.000214089	0.00835693	1
expressed sequence AW456874	1437613_s_at	-0.878032	6.2105	7.08853	0.000214393	0.00835725	0
scavenger receptor class A, member 3	1427020_at	0.803249	7.23972	6.43647	0.000214888	0.00836929	0
glutathione S-transferase, theta 1	1418186_at	-0.750067	10.1953	10.9454	0.000215849	0.00839507	0
secretory blood group 1	1423009_at	0.831792	5.53266	4.70087	0.000216018	0.00839507	0
ring finger protein 11	1426405_at	0.621588	6.22832	5.60673	0.000216294	0.00839507	0
histone cluster 3, H2a	1435866_s_at	-1.40906	8.32962	9.73868	0.000216244	0.00839507	0
suppressor of var1, 3-like 1 (S. cerevisiae)	1460557_at	0.68039	8.48598	7.80559	0.00021668	0.00840283	0
mannoside acetylglucosaminyltransferase 5	1428643_at	-0.695967	7.3113	8.00727	0.000217501	0.00842744	-1
RIKEN cDNA 1810012P15 gene	1440234_at	-0.668927	5.32632	5.99525	0.000218107	0.00844365	0
eukaryotic translation termination factor 1	1424013_at	0.543498	10.6576	10.1141	0.000218335	0.00844521	1
growth factor receptor bound protein 14	1417673_at	-1.05564	9.23352	10.2892	0.000218813	0.00845316	0
CDC42 effector protein (Rho GTPase binding) 3	1422642_at	-0.671659	8.30204	8.9737	0.000218915	0.00845316	-1
frizzled homolog 2 (Drosophila)	1418533_s_at	-1.21472	6.97318	8.1879	0.000219487	0.00846799	-1
down-regulated by Ctnnb1, a	1450724_at	-0.689187	8.17261	8.8618	0.000220114	0.00848491	0
biphenyl hydrolase-like (serine hydrolase, breast epithelial mucin-associated antigen)	1424242_at	-0.701405	9.55484	10.2562	0.000220567	0.00848788	-1
serologically defined colon cancer antigen 13	1452604_at	-0.605417	8.59162	9.19704	0.000220383	0.00848788	0
phosphatidylinositol 3-kinase, C2 domain containing, alpha polypeptide	1425862_a_at	1.10034	7.98373	6.88339	0.000221498	0.00851644	0
Solute carrier family 7 (cationic amino acid transporter, y+ system), member 2	1440506_at	2.14676	7.7963	5.64954	0.000221981	0.00852772	0
hexokinase 2	1422612_at	1.10646	9.83129	8.72483	0.000223037	0.00856102	1
glutathione peroxidase 2	1449279_at	1.65104	10.7375	9.08643	0.000224092	0.00859421	0
claudin 2	1417231_at	1.60313	7.10122	5.49809	0.000225548	0.00860721	1
solute carrier family 39 (zinc transporter), member 14	1425649_at	0.778601	7.50611	6.72751	0.000225184	0.00860721	1
abhydrolase domain containing 13	1428274_s_at	0.559585	8.7927	8.23311	0.000224736	0.00860721	0
adenosine A2b receptor	1434430_s_at	1.08212	7.19851	6.11639	0.000225469	0.00860721	1
muscleblind-like 3 (Drosophila)	1434678_at	-0.670673	8.08104	8.75172	0.000225577	0.00860721	-1
collagen triple helix repeat containing 1	1452968_at	-1.16429	5.82723	6.99152	0.000225425	0.00860721	-1
3-hydroxy-3-methylglutaryl-Coenzyme A reductase	1427229_at	0.773258	8.25567	7.48241	0.000226232	0.00861039	0
abhydrolase domain containing 13	1428273_at	0.558187	8.5621	8.00392	0.000226088	0.00861039	0
B-cell translocation gene 2, anti-proliferative	1448272_at	0.713342	10.832	10.1187	0.000226025	0.00861039	0
---	1418534_at	-1.3447	6.78804	8.13274	0.000226689	0.00861172	0
RIKEN cDNA A930017N06 gene	1442101_at	-0.848003	5.88595	6.73396	0.00022684	0.00861172	-1
DNA segment, Chr 17, Wayne State University 104, expressed	1448440_x_at	0.778499	8.1865	7.408	0.000226639	0.00861172	0
keratin 85	1460185_at	0.781289	6.87945	6.09817	0.000227636	0.00863464	0
translocase of inner mitochondrial membrane 10 homolog (yeast)	1417499_at	0.650296	9.41906	8.76876	0.000228995	0.00866435	1
zinc and ring finger 3 /// similar to Goliath homolog precursor (Ring finger protein 130) (R-goliath)	1435608_at	-0.813631	7.85269	8.66632	0.00022889	0.00866435	-1
UbiE protein	1456510_x_at	-0.974005	10.5374	11.5114	0.000228928	0.00866435	-1
eukaryotic translation initiation factor 3, subunit 1 alpha	1426395_s_at	0.797201	9.00271	8.20551	0.00023014	0.00869307	0
methylmalonyl CoA epimerase	1438477_a_at	-0.594485	8.82757	9.42205	0.000229953	0.00869307	-1
RAB4B, member RAS oncogene family	1451643_a_at	0.541359	9.36911	8.82775	0.000230403	0.00869573	0
transcription elongation factor A (SII), 3	1424531_a_at	-1.11409	6.70242	7.8165	0.000231942	0.00874108	-1
RIKEN cDNA 1200006F02 gene	1451486_at	-0.774555	7.53009	8.30465	0.000231992	0.00874108	0
myeloblastosis oncogene	1422734_a_at	-1.05473	5.38393	6.43866	0.000232273	0.00874437	-1
dual adaptor for phosphotyrosine and 3-phosphoinositides 1	1421936_at	0.841439	7.63785	6.79641	0.000232929	0.00875613	0
CHK2 checkpoint homolog (S. pombe)	1422747_at	-0.883255	6.53095	7.41421	0.000233168	0.00875613	0
aldehyde dehydrogenase family 1, subfamily A3	1448789_at	1.73269	6.20188	4.46919	0.000232978	0.00875613	1
Cd200 receptor 4	1435313_at	-0.795493	6.6598	7.4553	0.000235159	0.00882272	-1
transmembrane protein 119	1451344_at	-0.785695	8.37279	9.15849	0.000235332	0.00882272	-1
solute carrier family 45, member 3	1426663_s_at	0.957189	8.06561	7.10843	0.000236213	0.00883356	0
gene model 1337, (NCBI)	1443287_at	-1.33122	7.77989	9.11111	0.000236189	0.00883356	0
T-cell specific GTPase	1449009_at	1.10335	12.0153	10.912	0.000236405	0.00883356	1
---	1455965_at	3.74644	8.06697	4.32052	0.000235927	0.00883356	1
AF4/FMR2 family, member 1	1425640_at	0.596075	6.96408	6.36801	0.000236796	0.00884085	0
deafness, autosomal dominant 5 homolog (human)	1421534_at	1.25933	8.57666	7.31733	0.000237728	0.00886829	0
prenylcysteine oxidase 1	1423394_at	-0.534851	9.29904	9.83389	0.000238031	0.0088718	0
G protein-coupled receptor 85	1437618_x_at	1.33612	5.91309	4.57697	0.000238215	0.0088718	0
fibronectin type III domain containing 3B	1452783_at	0.681137	10.2781	9.59698	0.000238621	0.00887959	0
protein phosphatase 1, regulatory (inhibitor) subunit 3C	1425631_at	-1.06297	7.21275	8.27572	0.000239492	0.00890463	0
interleukin 6 signal transducer	1421239_at	0.677382	9.47824	8.80086	0.00024018	0.00892287	1
cell division cycle 2-like 5 (cholinesterase-related cell division controller)	1440833_at	0.690842	6.6435	5.95266	0.000240721	0.00893561	0
matrix metallopeptidase 14 (membrane-inserted)	1448383_at	0.78233	9.13545	8.35312	0.000241491	0.00895681	0
---	1437540_at	-0.995245	6.51922	7.51447	0.000241884	0.00896401	-1
very low density lipoprotein receptor	1417900_a_at	-1.01046	7.76633	8.77679	0.000243518	0.00901442	-1
karyopherin (importin) alpha 4	1417975_at	0.570677	6.77908	6.2084	0.000244635	0.00901442	0
opioid growth factor receptor	1422512_a_at	0.718015	8.46402	7.746	0.00024469	0.00901442	0
methyl-CpG binding domain protein 1	1430838_x_at	2.83378	9.41607	6.58229	0.000244612	0.00901442	1
transformation related protein 53 binding protein 2	1433938_at	-1.0152	8.21392	9.22912	0.000243919	0.00901442	-1
arylacetamide deacetylase-like 1	1435135_at	-0.915836	8.54676	9.4626	0.000244843	0.00901442	-1
cDNA sequence BC056349	1440990_at	-1.33961	6.69269	8.0323	0.000243955	0.00901442	0
adrenomedullin	1447839_x_at	1.84523	10.9433	9.09805	0.000244175	0.00901442	1
schlafen 1	1418612_at	2.24458	8.78139	6.5368	0.00024575	0.00903308	0
surfactant associated protein D	1420378_at	0.547841	13.9209	13.3731	0.00024564	0.00903308	1
ERBB receptor feedback inhibitor 1	1419816_s_at	1.31214	11.7034	10.3912	0.000246143	0.00903741	0
endothelial differentiation sphingolipid G-protein-coupled receptor 1	1423571_at	0.763382	11.6476	10.8842	0.000246269	0.00903741	0
kinesin family member C2	1421312_a_at	-0.612845	6.44223	7.05508	0.000246781	0.00904884	0
cDNA sequence BC017158	1424812_at	-0.596481	7.82746	8.42394	0.000247488	0.00906004	-1
TCDD-inducible poly(ADP-ribose) polymerase	1452160_at	1.04663	10.1104	9.06378	0.000247425	0.00906004	0
zinc finger, DHHC domain containing 14	1437614_x_at	-0.662744	8.62648	9.28922	0.000248541	0.00908383	-1
RIKEN cDNA 9630050M13 gene	1438402_at	-0.70589	8.20166	8.90755	0.00024846	0.00908383	0
eukaryotic translation initiation factor 4E member 2	1435803_a_at	0.722859	9.27235	8.54949	0.000249029	0.0090943	0
histamine N-methyltransferase	1417702_a_at	-0.893254	8.23008	9.12333	0.000250243	0.00909499	-1
transformation related protein 53	1426538_a_at	0.773178	8.25609	7.48291	0.00025041	0.00909499	0
bromodomain and WD repeat domain containing 1	1433955_at	0.867398	7.75967	6.89227	0.00025046	0.00909499	0
---	1442051_at	-1.43389	6.61409	8.04797	0.000249363	0.00909499	0
six transmembrane epithelial antigen of prostate 2	1442359_at	0.630804	8.32318	7.69238	0.000250438	0.00909499	0
RIKEN cDNA 1110002B05 gene	1448388_a_at	-0.574773	10.5892	11.164	0.000250133	0.00909499	-1
shroom family member 3	1454211_a_at	0.922052	9.86996	8.94791	0.000250003	0.00909499	0
SCY1-like 2 (S. cerevisiae)	1436313_at	0.697081	6.40917	5.71209	0.0002511	0.00911091	0
fibrillarin	1416684_at	0.568535	10.194	9.62548	0.00025323	0.00916174	1
methylenetetrahydrofolate dehydrogenase (NAD+ dependent), methenyltetrahydrofolate cyclohydrolase	1419254_at	2.2341	8.07663	5.84253	0.000253078	0.00916174	0
bone morphogenetic protein receptor, type 1B	1437312_at	-0.997437	5.48769	6.48512	0.000252744	0.00916174	-1
RIKEN cDNA A330001L22 gene	1444734_at	-1.07657	4.31281	5.38938	0.000253313	0.00916174	0
acid phosphatase 6, lysophosphatidic	1448445_at	-0.657377	7.24044	7.89782	0.000254836	0.00920943	0
ets variant gene 5	1420998_at	-0.808444	7.66803	8.47648	0.000255933	0.0092269	-1
prostaglandin E synthase	1439747_at	1.48431	8.01175	6.52744	0.000255692	0.0092269	1
peptidoglycan recognition protein 1	1449184_at	1.449	8.87112	7.42212	0.000255857	0.0092269	0
solute carrier family 4 (anion exchanger), member 4	1434096_at	0.661262	8.4227	7.76144	0.000256719	0.00924781	0
solute carrier family 3 (activators of dibasic and neutral amino acid transport), member 2	1425364_a_at	0.641092	12.0788	11.4377	0.000257053	0.00925249	1
protein phosphatase 2 (formerly 2A), regulatory subunit B (PR 52), beta isoform	1426621_a_at	-0.626051	4.58002	5.20607	0.000257677	0.00925425	-1
Janus kinase 1	1433804_at	0.648702	8.24626	7.59756	0.000257513	0.00925425	0
Transcribed locus	1439734_at	-0.919682	7.40434	8.32402	0.000257718	0.00925425	0
guanine deaminase	1435749_at	1.26009	10.0865	8.82639	0.000257968	0.00925587	1
eukaryotic translation initiation factor 2, subunit 1 alpha	1452662_a_at	0.622792	10.8656	10.2428	0.000258301	0.00926044	1
methyl-CpG binding domain protein 1	1437061_at	0.933474	9.31672	8.38325	0.000258942	0.00926767	1
ubiquitin-conjugating enzyme E2F (putative)	1451272_a_at	0.806908	10.2532	9.44631	0.000258909	0.00926767	1
sorting nexin 22	1456218_at	-0.787942	6.75825	7.54619	0.000259119	0.00926767	0
pleckstrin homology domain containing, family K member 1	1418108_at	-1.12816	9.06021	10.1884	0.000259944	0.00928245	-1
hemopoietic cell kinase	1449455_at	1.22149	10.6611	9.43966	0.000259757	0.00928245	0
RIKEN cDNA 0610040J01 gene	1424404_at	0.841194	8.79507	7.95388	0.000260225	0.00928513	0
Adult male medulla oblongata cDNA, RIKEN full-length enriched library, clone:6330578N16 product:unclassifiable, full insert sequence	1435119_at	-1.22391	6.7658	7.98971	0.000262721	0.0093668	-1
eukaryotic translation elongation factor 1 epsilon 1	1449044_at	0.736791	9.78186	9.04507	0.000264312	0.00941607	1
RIKEN cDNA E130013N09 gene	1434292_at	-1.38533	6.14258	7.52791	0.000264956	0.00943156	0
PR domain containing 16	1440870_at	-0.667788	8.27705	8.94484	0.000265849	0.00945586	-1
poliovirus receptor	1423904_a_at	1.20665	9.37826	8.17161	0.000267	0.00948932	1
myeloid cell leukemia sequence 1	1416881_at	0.656504	11.0431	10.3866	0.000267935	0.00951252	1
chemokine (C-X-C motif) ligand 5	1419728_at	4.56711	10.858	6.29085	0.000268125	0.00951252	1
serine (or cysteine) peptidase inhibitor, clade A, member 3M	1421921_at	2.80797	9.08457	6.2766	0.000268285	0.00951252	0
mannose-6-phosphate receptor binding protein 1	1416424_at	-0.636561	8.87028	9.50684	0.000270899	0.00959012	-1
GPRIN family member 3	1439566_at	-1.70228	6.00326	7.70554	0.000270777	0.00959012	0
DNA segment, Chr 4, Brigham & Women's Genetics 0951 expressed	1428384_at	-0.731715	9.50497	10.2367	0.000272393	0.00962788	0
rad and gem related GTP binding protein 1	1450159_at	-0.858451	4.76593	5.62438	0.000272319	0.00962788	0
expressed in non-metastatic cells 1, protein	1424110_a_at	0.548548	10.1968	9.64822	0.000273721	0.00965275	1
reticulon 4 receptor-like 2	1439573_at	1.01655	7.5459	6.52935	0.000273738	0.00965275	1
Transcribed locus	1440411_at	-0.859916	6.97865	7.83857	0.000273361	0.00965275	0
RNA (guanine-9-) methyltransferase domain containing 2	1447781_s_at	0.712528	7.55614	6.84361	0.000274481	0.00967139	0
dynein light chain LC8-type 2	1418258_s_at	-0.676822	10.8214	11.4982	0.000275113	0.00967852	0
chemokine (C-C motif) ligand 27	1434962_x_at	-0.584048	6.79297	7.37701	0.000274984	0.00967852	0
sestrin 2	1451599_at	0.615191	7.68367	7.06848	0.000275938	0.00969998	0
DEAD (Asp-Glu-Ala-Asp) box polypeptide 21	1448270_at	0.571779	9.65083	9.07905	0.000276758	0.00972125	1
insulin-like growth factor 2 mRNA binding protein 2	1437103_at	0.99933	8.06638	7.06705	0.00027699	0.00972182	0
ATPase, Na+/K+ transporting, beta 3 polypeptide	1423126_at	0.637642	12.3933	11.7556	0.000278124	0.00972541	1
signal transducer and activator of transcription 3	1426587_a_at	0.766913	12.0685	11.3016	0.000278171	0.00972541	0
Vacuolar protein sorting 37C (yeast)	1437615_s_at	0.662254	9.85575	9.19349	0.00027796	0.00972541	1
UDP-N-acetyl-alpha-D-galactosamine: polypeptide N-acetylgalactosaminyltransferase 7	1452232_at	0.617422	8.00105	7.38363	0.000277393	0.00972541	0
protein tyrosine phosphatase-like A domain containing 1	1454698_at	-0.636614	10.1332	10.7698	0.00027778	0.00972541	-1
coagulation factor X	1418993_s_at	1.17928	6.80627	5.62699	0.000279529	0.00975092	0
RIKEN cDNA 2810474O19 gene	1427334_s_at	0.787545	10.6225	9.83498	0.000279477	0.00975092	1
RIKEN cDNA 0610009K11 gene	1451401_a_at	0.662934	7.77127	7.10833	0.000279549	0.00975092	0
transmembrane protein 87B	1429336_at	0.792648	7.99799	7.20534	0.000281623	0.00981566	0
adrenergic receptor, beta 2	1437302_at	0.989096	10.2926	9.30345	0.00028235	0.00982581	0
---	1444242_at	0.736848	10.6405	9.90366	0.000282337	0.00982581	0
CEA-related cell adhesion molecule 1	1460681_at	0.619067	10.4666	9.84749	0.000282712	0.00983084	1
DNA segment, Chr 10, ERATO Doi 438, expressed	1420646_at	0.623159	8.8462	8.22304	0.000283071	0.00983574	1
BCL2-antagonist/killer 1	1418991_at	0.833505	7.13477	6.30126	0.000284169	0.00983623	0
actinin, alpha 1	1428585_at	0.750687	11.1162	10.3655	0.000284174	0.00983623	0
eukaryotic translation initiation factor 4A1	1430980_a_at	0.758268	12.5106	11.7524	0.000283711	0.00983623	0
Transcribed locus	1434337_at	-0.668091	9.088	9.75609	0.000284176	0.00983623	0
MOB1, Mps One Binder kinase activator-like 2C (yeast)	1459919_a_at	1.16176	7.02779	5.86603	0.000284065	0.00983623	1
torsin A interacting protein 2	1435526_at	0.705145	9.4936	8.78846	0.000284576	0.00984253	0
glyoxylate reductase/hydroxypyruvate reductase	1417772_at	-0.573569	8.01476	8.58833	0.000284847	0.00984434	-1
H2A histone family, member V	1428029_a_at	-0.570079	10.3327	10.9028	0.000288121	0.00993604	-1
solute carrier family 9 (sodium/hydrogen exchanger), isoform 3 regulator 1	1450982_at	0.833537	10.0298	9.19622	0.000288052	0.00993604	1
myc induced nuclear antigen	1451042_a_at	0.697726	9.1956	8.49788	0.000288161	0.00993604	1
transmembrane 9 superfamily protein member 4	1423205_at	0.637023	8.78119	8.14417	0.000288433	0.00993781	0
Tnf receptor-associated factor 6	1421377_at	0.574192	6.19427	5.62008	0.000289357	0.00996205	0
nucleotide binding protein 1	1430778_a_at	0.654824	8.3133	7.65848	0.00028978	0.00996902	0
MICAL-like 2	1434322_at	1.53196	6.31796	4.786	0.000290503	0.00998237	1
interleukin 1 receptor accessory protein	1449585_at	0.961304	6.68775	5.72645	0.000290724	0.00998237	0
thymic stromal lymphopoietin	1450004_at	1.33684	8.44833	7.11148	0.000290832	0.00998237	1
RIKEN cDNA 1500010J02 gene	1423655_a_at	-0.57857	6.66544	7.24401	0.000291489	0.0099973	-1
Table S2: Genes differentially expressed in Nlrc4-/- lungs after aerosol infection with Lp. Genes in this list had differentially expressed mRNA in Nlrc4-/- Lp-infected lungs compared to uninfected Nlrc4-/- controls. Log2 fold change was determined by the averaged difference between the Log2 mRNA values in lungs infected with Lp (Nlrc4-/-stim) and uninfected lungs (Nlrc4-/-unstim). Average expres…
