# Supplementary material for: Nucleotide-binding oligomerization domain containing-like receptor family, caspase recruitment domain (CARD) containing 4 (NLRC4) regulates intrapulmonary replication of aerosolized Legionella pneumophila
Source: BMC Infect Dis. 2013 Aug 10;13:371. doi: 10.1186/1471-2334-13-371 (PMC3751498; doi:10.1186/1471-2334-13-371)
Supplement: Additional file 3: Table S3 — Genes signficantly decreased in WT Lp-infected lungs but not significant in Nlrc4−/− mice. [file 1471-2334-13-371-S3.xlsx]

## Sheet: Sheet1
Table S3: Genes signficantly decreased in WT Lp-infected lungs but not significant in Nlrc4-/- mice.
Gene Identification	Probe Identifier	pValue (Adjusted)
sorbitol dehydrogenase	1438183_x_at	0.000183307
DNA segment, human D4S114	1450839_at	0.000264195
DNA segment, human D4S114	1436736_x_at	0.000301879
ets variant gene 5	1450082_s_at	0.000399275
G protein-coupled receptor 23	1439665_at	0.000616467
snail homolog 2 (Drosophila)	1447643_x_at	0.000663358
Hedgehog-interacting protein	1438083_at	0.000703163
brain expressed gene 4	1428209_at	0.000841757
thioredoxin reductase 3	1449623_at	0.000843444
poliovirus receptor-related 4	1451690_a_at	0.000843627
Hedgehog-interacting protein	1437933_at	0.000880849
sorbitol dehydrogenase	1426584_a_at	0.000929978
Hedgehog-interacting protein	1455277_at	0.000999739
WD repeat domain 6	1455940_x_at	0.00110642
ATPase, Cu++ transporting, beta polypeptide	1436481_at	0.001118
C-type lectin domain family 4, member b1	1421685_at	0.0011253
snail homolog 2 (Drosophila)	1418673_at	0.00116576
Transcribed locus	1435420_at	0.00124367
Hedgehog-interacting protein	1421426_at	0.00125994
hypothetical protein LOC667963	1457321_at	0.00133685
ATP-binding cassette, sub-family A (ABC1), member 3	1425496_at	0.00133919
protease, serine, 8 (prostasin)	1418320_at	0.00134696
zinc finger protein 306-like	1435993_at	0.00139854
RIKEN cDNA D730039F16 gene	1430688_s_at	0.00141789
transmembrane protein 159	1426436_at	0.00141897
transmembrane protein 86A	1428758_at	0.00148123
alanyl (membrane) aminopeptidase	1421424_a_at	0.00148362
aldolase 3, C isoform	1451461_a_at	0.00152067
pyruvate dehydrogenase kinase, isoenzyme 1	1423747_a_at	0.00160959
RAR-related orphan receptor alpha	1436326_at	0.00167737
fucosyltransferase 8	1460319_at	0.00174115
sorting nexin 25	1455020_at	0.00180654
Transcribed locus	1434632_at	0.00197722
E74-like factor 5	1419556_at	0.00205253
regulator of G-protein signaling 2	1419248_at	0.00214058
catenin (cadherin associated protein), delta 2	1422592_at	0.00228527
inhibitor of DNA binding 4	1423260_at	0.00230333
transmembrane protein 14A	1428447_at	0.00232403
RIKEN cDNA 9030224M15 gene	1439689_at	0.00237875
RIKEN cDNA B430201A12 gene	1455033_at	0.00241092
tRNA-yW synthesizing protein 1 homolog (S. cerevisiae)	1426781_at	0.00241684
arrestin domain containing 3	1454617_at	0.00249227
protein kinase, AMP-activated, alpha 2 catalytic subunit	1429464_at	0.00256119
phosphoribosyl pyrophosphate synthetase 2	1420638_at	0.00256201
ceroid-lipofuscinosis, neuronal 6	1454837_at	0.00256934
brain expressed gene 1	1448595_a_at	0.0025889
regulator of G-protein signaling 2	1419247_at	0.00264902
WD repeat domain 6	1415770_at	0.0026587
RIKEN cDNA 2310010J17 gene	1439962_at	0.0026931
RIKEN cDNA 2900022I03 gene	1435293_at	0.00271321
ATPase, H+ transporting, lysosomal V0 subunit D2	1434798_at	0.00278114
leucine-rich repeat LGI family, member 3	1436238_at	0.00280549
RIKEN cDNA 4930414L22 gene	1456779_a_at	0.0028818
---	1460043_at	0.00294214
protein kinase, cGMP-dependent, type II	1421354_at	0.00295096
regulator of G-protein signaling 2	1447830_s_at	0.00295833
aldo-keto reductase family 1, member C19	1455454_at	0.0029897
very low density lipoprotein receptor	1442169_at	0.00300606
delta/notch-like EGF-related receptor	1456379_x_at	0.00300606
tripartite motif-containing 62	1452650_at	0.00300606
PR domain containing 6	1436962_at	0.00300606
thioredoxin reductase 3	1423868_at	0.00300606
hairy and enhancer of split 6 (Drosophila)	1436050_x_at	0.00305703
RIKEN cDNA C130065N10 gene	1438221_at	0.00306972
transcription factor 7-like 2, T-cell specific, HMG-box	1429427_s_at	0.00308833
Fc receptor, IgG, alpha chain transporter	1416978_at	0.00316131
Transcribed locus, moderately similar to XP_001066067.1 hypothetical protein [Rattus norvegicus]	1437967_at	0.00319451
matrix metallopeptidase 15	1437462_x_at	0.00319451
angiopoietin-like 2	1450085_at	0.00319451
guanidinoacetate methyltransferase	1422558_at	0.00319451
ephrin B2	1419639_at	0.00321499
zinc finger protein 161	1420865_at	0.00321499
Cbp/p300-interacting transactivator, with Glu/Asp-rich carboxy-terminal domain, 2 /// similar to Cbp/p300-interacting transactivator, with Glu/Asp-rich carboxy-terminal domain, 2	1452207_at	0.00325328
ets variant gene 1	1422607_at	0.00326347
ATPase, H+ transporting, lysosomal V0 subunit D2	1444176_at	0.00328353
nuclear factor I/X	1423493_a_at	0.00330072
glial cell line derived neurotrophic factor family receptor alpha 1	1439015_at	0.00330711
RIKEN cDNA 2810432L12 gene	1423679_at	0.00330711
phospholipase A2, group IB, pancreas	1437015_x_at	0.00330711
procollagen, type XXIII, alpha 1	1429210_at	0.00333396
RIKEN cDNA 4930444A02 gene	1424003_at	0.0033391
myeloblastosis oncogene	1450194_a_at	0.00334489
oxysterol binding protein-like 5	1425391_a_at	0.00334489
DNA segment, Chr 16, Wayne State University 65, expressed	1434454_at	0.00336484
DNA segment, Chr 16, Wayne State University 65, expressed	1419811_at	0.00342556
roundabout homolog 1 (Drosophila)	1427231_at	0.00342708
TROVE domain family, member 2	1436534_at	0.0034526
sialic acid binding Ig-like lectin F	1424975_at	0.00347331
methylcrotonoyl-Coenzyme A carboxylase 2 (beta)	1432472_a_at	0.00347331
PWWP domain containing 2	1438417_at	0.00347331
Fanconi anemia, complementation group C	1450861_at	0.00350061
hydroxysteroid (17-beta) dehydrogenase 11	1434642_at	0.00357287
RGM domain family, member B	1433587_at	0.00362309
Two pore segment channel 2	1436814_at	0.00362461
forkhead box P2	1438231_at	0.00362461
galactosylceramidase	1452907_at	0.00362461
neogenin	1447693_s_at	0.00363922
immunoglobulin superfamily, member 4A	1417376_a_at	0.00365017
V-set and transmembrane domain containing 2	1452065_at	0.00365691
heme binding protein 1	1418172_at	0.00367266
transmembrane protein 42	1421127_at	0.0037378
ras responsive element binding protein 1	1428657_at	0.0037378
grainyhead-like 2 (Drosophila)	1429086_at	0.00374128
PDZ domain containing, X chromosome	1449834_at	0.00380294
methylenetetrahydrofolate dehydrogenase (NADP+ dependent), methenyltetrahydrofolate cyclohydrolase, formyltetrahydrofolate synthase	1436704_x_at	0.00381368
predicted gene, EG622175	1440202_at	0.00388814
avian musculoaponeurotic fibrosarcoma (v-maf) AS42 oncogene homolog	1435828_at	0.0038898
calcium binding and coiled coil domain 1	1428513_at	0.00390569
NADPH oxidase 4	1451827_a_at	0.00395823
growth arrest specific 6	1417399_at	0.00397634
metastasis associated 3	1421402_at	0.00397634
camello-like 3	1431325_at	0.00402085
caspase 6	1415995_at	0.00402085
glucosamine-6-phosphate deaminase 2	1426523_a_at	0.00402184
keratin 79	1427352_at	0.00403544
Fras1 related extracellular matrix protein 1	1455280_at	0.00403544
Tetraspanin 8	1420019_at	0.00404216
RIKEN cDNA D130058I21 gene	1455794_at	0.00406059
betacellulin, epidermal growth factor family member	1435541_at	0.00407598
inhibitor of DNA binding 4	1450928_at	0.00407598
TROVE domain family, member 2	1436533_at	0.00407598
RGM domain family, member B	1433586_at	0.00408321
sema domain, transmembrane domain (TM), and cytoplasmic domain, (semaphorin) 6A	1425903_at	0.00409282
expressed sequence AW550831	1434362_at	0.00411477
abhydrolase domain containing 12	1453367_a_at	0.00411587
protein phosphatase 2C, magnesium dependent, catalytic subunit	1438201_at	0.00412493
RIKEN cDNA 2210419I08 gene	1429637_at	0.00414682
frizzled homolog 8 (Drosophila)	1423348_at	0.0041589
very low density lipoprotein receptor	1438258_at	0.00416634
olfactomedin-like 1	1455663_at	0.00416634
serum deprivation response	1416778_at	0.00416634
prostaglandin F receptor	1446331_at	0.00416697
ventricular zone expressed PH domain homolog 1 (zebrafish)	1432088_at	0.0041805
isocitrate dehydrogenase 2 (NADP+), mitochondrial	1450048_a_at	0.0041805
C1q and tumor necrosis factor related protein 7	1460163_at	0.00418375
Kazal-type serine peptidase inhibitor domain 1	1436528_at	0.00418375
ADP-ribosylation factor-like 6 interacting protein 1	1423819_s_at	0.00418375
insulin receptor substrate 1	1423104_at	0.00419587
ankyrin repeat and MYND domain containing 2	1425482_s_at	0.0042476
transcription elongation factor A (SII)-like 1	1424634_at	0.00424924
solute carrier family 44, member 3	1425109_at	0.00425426
cyclin G2	1416488_at	0.00425426
Eph receptor A7	1427528_a_at	0.00426109
OTU domain containing 1	1453119_at	0.00426327
endothelin receptor type B	1437347_at	0.00431228
carbohydrate sulfotransferase 2	1422758_at	0.00434234
natriuretic peptide receptor 2	1427191_at	0.00434234
forkhead box P2	1440108_at	0.00436232
diacylglycerol kinase, gamma	1449584_at	0.00437272
RIKEN cDNA D230025D16 gene	1426521_at	0.00437532
thyroid transcription factor 1	1422346_at	0.0044131
coiled-coil domain containing 28A	1440825_s_at	0.00441871
leukotriene C4 synthase	1419692_a_at	0.00443808
RALBP1 associated Eps domain containing protein 2	1435389_at	0.00443808
FK506 binding protein 1b	1449429_at	0.00443808
heparan sulfate 6-O-sulfotransferase 2	1450047_at	0.00448766
endothelin receptor type B	1423594_a_at	0.004521
PQ loop repeat containing	1424906_at	0.00460298
ATPase, Ca++ transporting, plasma membrane 2	1420403_at	0.00460742
C-type lectin domain family 4, member a2 /// C-type lectin domain family 4, member b1	1425407_s_at	0.00460742
BAI1-associated protein 2-like 1	1424951_at	0.00460742
mesoderm posterior 2	1419629_at	0.00464598
cortactin binding protein 2	1435435_at	0.00466004
ankyrin 3, epithelial	1451628_a_at	0.00466004
Expressed sequence AA591059	1460577_at	0.00466004
P450 (cytochrome) oxidoreductase	1416933_at	0.00467372
Chemokine (C-C motif) receptor-like 1	1437669_x_at	0.00470101
peroxisomal membrane protein 4	1455438_at	0.00470101
RIKEN cDNA 2900054C01 gene	1429625_at	0.00470822
glutamic pyruvic transaminase 1, soluble	1426502_s_at	0.00470822
Cd99 antigen-like 2	1456746_a_at	0.00470822
FGF receptor activating protein 1	1424615_at	0.00475839
branched chain ketoacid dehydrogenase E1, alpha polypeptide	1416647_at	0.00477642
RIKEN cDNA 1110018J18 gene	1434441_at	0.00477642
angiogenin, ribonuclease A family, member 1	1438936_s_at	0.00480142
dedicator of cytokinesis 4	1436405_at	0.00480291
TROVE domain family, member 2	1423433_at	0.00481826
arylacetamide deacetylase-like 1	1435134_at	0.00494778
solute carrier family 25, member 35	1451489_at	0.00498993
RIKEN cDNA 2900024O10 gene	1437261_at	0.00499935
RIKEN cDNA 1110069O07 gene	1436787_x_at	0.00501316
septin 4	1455422_x_at	0.00503446
mannosidase, alpha, class 1C, member 1	1436193_at	0.00508786
avian musculoaponeurotic fibrosarcoma (v-maf) AS42 oncogene homolog	1437473_at	0.00509705
DNA segment, Chr 7, Wayne State University 130, expressed	1458040_at	0.00509713
ATP-binding cassette, sub-family A (ABC1), member 3	1451731_at	0.00512256
thioredoxin reductase 3	1423869_s_at	0.00512893
serine (or cysteine) peptdiase inhibitor, clade B, member 8	1458882_at	0.00513887
cytochrome c oxidase subunit VIIa polypeptide 2-like	1432264_x_at	0.00516853
thyroid hormone receptor alpha	1426997_at	0.00517439
diacylglycerol kinase, gamma	1431167_at	0.00519486
angiopoietin-like 2	1455090_at	0.00519486
membrane bound O-acyltransferase domain containing 2	1425029_a_at	0.00520088
guanosine monophosphate reductase	1448530_at	0.00523232
glutathione S-transferase, theta 2	1417883_at	0.00526786
REST corepressor 3	1428343_at	0.00526786
RIKEN cDNA 1700025K23 gene	1460553_at	0.00542599
RIKEN cDNA B230342M21 gene	1417707_at	0.00542599
expressed sequence C77370	1440910_at	0.00543429
low density lipoprotein receptor class A domain containing 3	1438666_at	0.00543429
procollagen, type IV, alpha 5	1425475_at	0.00543639
RIKEN cDNA 1110032E23 gene	1416805_at	0.00544352
transmembrane protein 35	1416710_at	0.00544352
bone morphogenetic protein 5	1455851_at	0.00544352
NUAK family, SNF1-like kinase, 1	1438684_at	0.00544989
RAS-related C3 botulinum substrate 3	1420554_a_at	0.00545807
protein-L-isoaspartate (D-aspartate) O-methyltransferase domain containing 2	1427075_s_at	0.00549397
brain protein I3	1416924_at	0.00552398
glutathione peroxidase 7	1417836_at	0.00553705
DNA segment, Chr 7, Wayne State University 130, expressed	1447462_at	0.00554348
WD repeat, SAM and U-box domain containing 1	1453113_at	0.00556223
muscleblind-like 3 (Drosophila)	1442549_at	0.00563492
RIKEN cDNA 2210011C24 gene	1440194_at	0.00563805
nephronectin	1421429_a_at	0.00564751
frizzled homolog 7 (Drosophila)	1450044_at	0.00565037
acylphosphatase 1, erythrocyte (common) type	1450095_a_at	0.00565037
ATPase, Cu++ transporting, beta polypeptide	1450283_at	0.00566585
dicarbonyl L-xylulose reductase	1419456_at	0.00566585
activin receptor IIB	1439856_at	0.00566585
RIKEN cDNA 5730407K14 gene	1427070_at	0.00566585
guanine nucleotide binding protein (G protein), gamma 2 subunit	1428156_at	0.00566585
calcium binding protein 39-like	1426367_at	0.00566585
coiled-coil domain containing 34	1449345_at	0.00566585
potassium large conductance calcium-activated channel, subfamily M, beta member 2	1431844_at	0.00567724
F-box protein 25	1417535_at	0.00571535
RIKEN cDNA C030044B11 gene	1429264_at	0.00572505
histidine triad nucleotide binding protein 2	1425196_a_at	0.00573548
Inhibitor of DNA binding 4	1455298_at	0.00573805
integrin beta 5	1456195_x_at	0.00573805
solute carrier family 35, member E3	1428805_at	0.00579559
kelch repeat and BTB (POZ) domain containing 7	1428192_at	0.00587086
ets variant gene 1	1450684_at	0.00590138
ribosomal protein S6 kinase, polypeptide 5	1431050_at	0.0059244
H1 histone family, member 0	1423702_at	0.00594432
UDP galactosyltransferase 8A	1419063_at	0.00598469
dystrophin, muscular dystrophy	1448665_at	0.00598469
membrane interacting protein of RGS16	1418444_a_at	0.00598469
transmembrane protein with EGF-like and two follistatin-like domains 1	1426649_at	0.00599514
programmed cell death 4 /// similar to programmed cell death 4	1418840_at	0.00601916
procollagen, type XXIII, alpha 1	1440911_at	0.00602715
phosphatidylinositol 3-kinase, regulatory subunit, polypeptide 2 (p85 beta)	1418463_at	0.00603701
procollagen, type IV, alpha 5	1425476_at	0.00604351
solute carrier family 7 (cationic amino acid transporter, y+ system), member 4	1426068_at	0.00604351
plexin C1	1450906_at	0.00604351
hypothetical LOC434179	1460017_at	0.0060664
aminolevulinic acid synthase 1	1424126_at	0.00610432
catalase	1416430_at	0.00610432
protein kinase, AMP-activated, alpha 2 catalytic subunit	1429463_at	0.00612771
RIKEN cDNA 2610008E11 gene	1429281_at	0.00617273
cytochrome c oxidase subunit VIIa polypeptide 2-like	1432263_a_at	0.00617385
serum deprivation response	1416779_at	0.00621231
RIKEN cDNA 3110007F17 gene	1439279_at	0.00625385
SH3-domain binding protein 4	1455250_at	0.0062616
solute carrier family 7 (cationic amino acid transporter, y+ system), member 4	1426069_s_at	0.00626799
nuclear factor I/X	1436364_x_at	0.00632788
matrix metallopeptidase 15	1422597_at	0.00633675
wingless-related MMTV integration site 5A	1448818_at	0.0063506
stathmin 1 /// similar to Stathmin (Phosphoprotein p19) (pp19) (Oncoprotein 18) (Op18) (Leukemia-associated phosphoprotein p18) (pp17) (Prosolin) (Metablastin) (Pr22 protein) (Leukemia-associated gene protein)	1448113_at	0.0063506
transforming growth factor, beta 3	1417455_at	0.00641984
RIKEN cDNA C630007B19 gene	1457092_at	0.00647468
glucosamine-6-phosphate deaminase 1 /// similar to Glucosamine-6-phosphate isomerase (Glucosamine-6-phosphate deaminase) (GNPDA) (GlcN6P deaminase) (Oscillin) /// predicted gene, EG667410	1455065_x_at	0.00649335
BTB (POZ) domain containing 6	1435153_at	0.00649335
---	1443196_at	0.00651801
C1q domain containing 2	1439422_a_at	0.00654539
zinc finger protein, multitype 2	1449314_at	0.00654609
carbohydrate sulfotransferase 12	1448477_at	0.00656734
tenascin N	1442140_at	0.00657572
neuroepithelial cell transforming gene 1	1421321_a_at	0.00657572
Nephronectin	1452107_s_at	0.00657572
microtubule-associated protein, RP/EB family, member 2	1451989_a_at	0.00657572
inhibitor of growth family, member 2	1419111_at	0.00657572
DiGeorge syndrome critical region gene 6	1452434_s_at	0.00657572
transmembrane protein 132C	1438697_at	0.00658695
centaurin, gamma 3	1423910_at	0.00658695
2'-5' oligoadenylate synthetase 1C	1418686_at	0.00659087
ADP-ribosylation factor-like 6 interacting protein 1	1423818_a_at	0.00659371
3-hydroxybutyrate dehydrogenase, type 2	1453011_at	0.00661982
reprimo, TP53 dependent G2 arrest mediator candidate	1422552_at	0.0066428
nephronectin	1452106_at	0.00664779
RIKEN cDNA 2010107H07 gene	1456204_at	0.00668224
RIKEN cDNA C130065N10 gene	1456257_at	0.00669368
RIKEN cDNA 3321401G04 gene	1428541_at	0.00675028
RIKEN cDNA 6530401C20 gene	1455885_at	0.00675124
potassium channel tetramerisation domain containing 12b	1440355_at	0.00676109
protein kinase C, zeta	1418085_at	0.00676966
abhydrolase domain containing 12	1417669_at	0.00676966
PH domain and leucine rich repeat protein phosphatase	1426994_at	0.00676966
a disintegrin and metallopeptidase domain 19 (meltrin beta)	1418402_at	0.00676966
procollagen lysine, 2-oxoglutarate 5-dioxygenase 2	1416686_at	0.00678775
caspase 9	1437537_at	0.00679049
Kruppel-like factor 12	1439847_s_at	0.00679049
H2A histone family, member V	1436596_at	0.00682094
sterol O-acyltransferase 1	1417697_at	0.00687229
RIKEN cDNA 4930444A02 gene	1424004_x_at	0.00691023
zinc finger protein 704	1417848_at	0.00694925
transmembrane and tetratricopeptide repeat containing 2	1429809_at	0.00695462
sushi-repeat-containing protein, X-linked 2	1427919_at	0.00699108
ST3 beta-galactoside alpha-2,3-sialyltransferase 5	1460241_a_at	0.00699923
5'-nucleotidase domain containing 2	1424882_a_at	0.00700701
integrin alpha FG-GAP repeat containing 3	1434387_at	0.00700701
adenylate cyclase 7	1456307_s_at	0.00700832
nuclear factor I/X	1436363_a_at	0.00700832
RIKEN cDNA 2610528K11 gene	1428122_s_at	0.00702453
chromobox homolog 6	1424407_s_at	0.00702453
inhibitor of DNA binding 4	1423259_at	0.00710317
RIKEN cDNA A730054J21 gene	1438531_at	0.00712165
leucine-rich repeats and immunoglobulin-like domains 3	1430554_at	0.00712165
F-box protein 21	1452828_at	0.00714849
MICAL C-terminal like	1429032_at	0.00718379
cDNA sequence AK129302	1434729_at	0.00721797
RIKEN cDNA 5730593N15 gene	1451857_a_at	0.00722229
transmembrane protein 116	1425318_a_at	0.00724239
prostaglandin F receptor	1420349_at	0.00725677
fibulin 5	1416164_at	0.00729446
RIKEN cDNA 1200009O22 gene	1428922_at	0.0073195
hydroxyacyl-Coenzyme A dehydrogenase	1455972_x_at	0.0073195
hypothetical protein LOC667963	1442714_at	0.0073195
Transcribed locus	1442721_at	0.00732768
polymerase (DNA directed), gamma 2, accessory subunit	1450816_at	0.00746602
F-box and leucine-rich repeat protein 20	1418419_at	0.00746602
Transmembrane protein 47	1420514_at	0.00746602
RIKEN cDNA D730039F16 gene	1425746_at	0.00747115
fidgetin	1450268_at	0.00748651
RIKEN cDNA 1190007F08 gene	1456641_at	0.00748651
protein inhibitor of activated STAT 3	1451115_at	0.00754951
thyroid hormone receptor alpha	1443952_at	0.007568
dyslexia susceptibility 1 candidate 1 homolog (human)	1451605_at	0.00756854
matrix-remodelling associated 7	1453855_at	0.00756854
RIKEN cDNA 4632404H22 gene	1452682_at	0.00757989
RAB3A, member RAS oncogene family	1422589_at	0.00758641
UDP-N-acteylglucosamine pyrophosphorylase 1-like 1	1436890_at	0.00762773
kelch repeat and BTB (POZ) domain containing 7	1452700_s_at	0.0076449
peroxisomal trans-2-enoyl-CoA reductase	1448910_at	0.00766269
zinc finger, DHHC domain containing 3	1423646_at	0.00769153
ras responsive element binding protein 1	1452862_at	0.00769153
cytochrome P450, family 2, subfamily d, polypeptide 22	1419039_at	0.00769991
methyltransferase like 7A	1454858_x_at	0.00772167
RIKEN cDNA 1110069O07 gene	1436786_at	0.00773324
cDNA sequence BC052328	1435375_at	0.00776074
RIKEN cDNA C530008M17 gene	1434645_at	0.00776074
BCL2/adenovirus E1B interacting protein 3-like	1448525_a_at	0.00776074
potassium channel tetramerisation domain containing 8	1455923_at	0.00776081
2-4-dienoyl-Coenzyme A reductase 2, peroxisomal	1423495_at	0.00776495
RIKEN cDNA E030049G20 gene	1444086_at	0.00778333
kelch-like 24 (Drosophila)	1451793_at	0.0078192
extracellular matrix protein 2, female organ and adipocyte specific	1440096_at	0.00782284
growth arrest specific 1	1416855_at	0.00783266
acetyl-Coenzyme A acyltransferase 2 (mitochondrial 3-oxoacyl-Coenzyme A thiolase)	1428145_at	0.00783266
immunoglobulin superfamily, member 4A	1417378_at	0.00783678
16 days embryo head cDNA, RIKEN full-length enriched library, clone:C130051K14 product:unclassifiable, full insert sequence	1458324_x_at	0.00785137
cut-like 2 (Drosophila)	1447500_at	0.00785137
Eph receptor A3	1425575_at	0.00788594
phosphotriesterase related	1453578_at	0.00788594
transient receptor potential cation channel, subfamily M, member 4	1435549_at	0.00788594
Cobl-like 1	1454795_at	0.00794811
Max dimerization protein 4	1434379_at	0.00795487
pyruvate dehydrogenase kinase, isoenzyme 1	1435836_at	0.00799918
transmembrane 7 superfamily member 3	1452664_a_at	0.00800379
syndecan 2	1448545_at	0.00800379
hemicentin 1	1438532_at	0.00801166
WW domain binding protein 1	1449441_a_at	0.0080286
thrombospondin, type I, domain containing 4	1455262_at	0.0080443
RIKEN cDNA E430016P22 gene	1456756_at	0.00806418
hepatic leukemia factor	1434736_at	0.00809555
hydroxyacyl-Coenzyme A dehydrogenase	1460184_at	0.00809555
kelch-like 24 (Drosophila)	1429351_at	0.00810174
meteorin, glial cell differentiation regulator	1427100_at	0.00810174
crystallin, lambda 1	1447112_s_at	0.008116
Phosphodiesterase 5A, cGMP-specific	1455970_at	0.008116
SPECC1-like	1428300_at	0.00813229
CTD (carboxy-terminal domain, RNA polymerase II, polypeptide A) small phosphatase-like	1422510_at	0.00813229
RIKEN cDNA E330036I19 gene	1451970_at	0.00813229
---	1455591_at	0.00813229
a disintegrin and metallopeptidase domain 19 (meltrin beta)	1418403_at	0.00814967
hairy and enhancer of split 6 (Drosophila)	1452021_a_at	0.00814967
solute carrier family 9 (sodium/hydrogen exchanger), isoform 6	1435008_at	0.00814967
hephaestin	1448696_at	0.00819457
RIKEN cDNA 1110003E01 gene	1435464_at	0.00819612
transformation related protein 53 inducible protein 13	1455315_at	0.00819612
membrane associated guanylate kinase, WW and PDZ domain containing 2	1454855_at	0.00822115
checkpoint suppressor 1	1434002_at	0.00822115
Activin receptor IIA	1437382_at	0.00827761
synapse defective 1, Rho GTPase, homolog 2 (C. elegans) /// similar to synapse defective 1, Rho GTPase, homolog 1	1437424_at	0.00828892
RIKEN cDNA A930008G19 gene	1455428_at	0.00828892
transmembrane protein 132C	1438698_at	0.00829883
insulin-like growth factor binding protein 3	1458268_s_at	0.00832464
solute carrier family 6 (neurotransmitter transporter, taurine), member 6	1437149_at	0.00832464
RIKEN cDNA 2210419D22 gene	1428500_at	0.0083333
Rho GTPase activating protein 6	1417704_a_at	0.00835213
adenylate cyclase 3	1421959_s_at	0.00838361
non imprinted in Prader-Willi/Angelman syndrome 1 homolog (human)	1452763_at	0.00839703
polymerase I and transcript release factor	1424130_a_at	0.00839703
amidohydrolase domain containing 2	1434855_at	0.00839703
---	1441213_at	0.00839703
SWI/SNF related, matrix associated, actin dependent regulator of chromatin, subfamily a, member 2	1430526_a_at	0.00843111
calmin	1439117_at	0.008433
fatty acid desaturase 1	1423680_at	0.00844278
WD repeat domain 81	1460234_at	0.00845444
BCL2/adenovirus E1B interacting protein 3-like	1416923_a_at	0.00845444
ATP-binding cassette, sub-family D (ALD), member 3	1416679_at	0.00846454
high mobility group box transcription factor 1	1446269_at	0.0084773
DIX domain containing 1	1444395_at	0.0084951
retinoblastoma binding protein 9	1416174_at	0.0084951
potassium channel tetramerisation domain containing 7	1456092_at	0.00853216
kinesin family member 13A	1455746_at	0.00853216
NADPH oxidase 4	1419161_a_at	0.00853811
procollagen, type IV, alpha 4	1440250_at	0.00856124
hepatic leukemia factor	1434735_at	0.00856124
deoxyribonuclease 1-like 1	1429173_at	0.00857028
adenylate cyclase 7	1450065_at	0.00859457
CXXC finger 5	1431469_a_at	0.00859457
Cd99 antigen-like 2	1423966_at	0.00860346
nuclear receptor subfamily 2, group F, member 2	1436475_at	0.00860631
gene trap locus F3b	1417477_at	0.00862855
ribosomal protein S6 kinase, polypeptide 5	1440343_at	0.00865414
TROVE domain family, member 2	1436535_at	0.00866403
prolyl endopeptidase	1422796_at	0.00866403
sestrin 1	1454699_at	0.00867131
NAD(P)H dehydrogenase, quinone 2	1436189_at	0.00868244
chitinase 3-like 3	1419764_at	0.00868244
protocadherin alpha 4 /// protocadherin alpha 6 /// protocadherin alpha 7 /// protocadherin alpha 5 /// protocadherin alpha 11 /// protocadherin alpha 10 /// protocadherin alpha 1 /// protocadherin alpha 9 /// protocadherin alpha cluster /// protocadherin alpha 3 /// protocadherin alpha 12 /// protocadherin alpha 2 /// protocadherin alpha 8 /// protocadherin alpha subfamily C, 1 /// protocadherin…	1451769_s_at	0.00868582
acyltransferase like 2	1424459_at	0.00868582
mitogen activated protein kinase kinase kinase 12	1438908_at	0.00874721
breast carcinoma amplified sequence 3	1428454_at	0.00874721
RIKEN cDNA 0610007C21 gene	1428380_at	0.00877012
fibroblast growth factor 1	1423136_at	0.00877961
10 days neonate cerebellum cDNA, RIKEN full-length enriched library, clone:B930049N01 product:unclassifiable, full insert sequence	1442873_at	0.00878787
RIKEN cDNA 9630025I21 gene	1439395_at	0.00880606
quinoid dihydropteridine reductase	1423664_at	0.00882912
transducer of ERBB2, 2	1448666_s_at	0.0088317
regulator of G-protein signalling 7 binding protein	1457743_at	0.00885558
expressed sequence BE136769	1418734_at	0.0089349
ATP-binding cassette, sub-family B (MDR/TAP), member 1A	1419759_at	0.00895049
acyl-CoA thioesterase 2	1422996_at	0.00897673
solute carrier family 15 (H+/peptide transporter), member 2	1447808_s_at	0.00899738
RIKEN cDNA 2810433D01 gene	1445896_at	0.00899738
zinc finger protein 346	1417088_at	0.00899738
leukemia inhibitory factor receptor	1425107_a_at	0.00899738
calpain 6	1450429_at	0.00899738
RIKEN cDNA 1110054M08 gene	1436187_at	0.00899738
transmembrane protein 106C	1434784_s_at	0.00899738
mitogen activated protein kinase kinase kinase 5 /// similar to mitogen activated protein kinase kinase kinase 5	1421340_at	0.00899738
RIKEN cDNA 1700019G17 gene	1436669_at	0.00899738
cytochrome c oxidase subunit VIIa polypeptide 2-like	1421772_a_at	0.00899738
RIKEN cDNA D930014E17 gene	1450959_at	0.00899738
cyclin-dependent kinase-like 1 (CDC2-related kinase)	1429664_at	0.00899738
Folliculin	1438167_x_at	0.00900802
zinc finger, DHHC domain containing 14	1438619_x_at	0.00900802
zinc finger protein 647	1455633_at	0.00903058
phosphatidylinositol 4-kinase type 2 beta	1416489_at	0.00904386
brain glycogen phosphorylase	1433504_at	0.00904386
ATPase type 13A4	1438707_at	0.00912677
protein tyrosine phosphatase, receptor type, D	1435537_at	0.00913016
mannosidase, endo-alpha	1455403_at	0.00913814
estrogen-related receptor gamma	1455267_at	0.00914243
RIKEN cDNA A430033K04 gene	1443379_at	0.00914243
transmembrane protein 30A	1448340_at	0.00914243
EP300 interacting inhibitor of differentiation 1	1448406_at	0.00914319
hairy/enhancer-of-split related with YRPW motif 1	1415999_at	0.00915212
LIM and senescent cell antigen-like domains 1	1418232_s_at	0.00916179
acyl-CoA thioesterase 2	1439478_at	0.00917573
RIKEN cDNA 2610019N06 gene	1429202_at	0.00918986
nuclear receptor subfamily 2, group F, member 2	1416159_at	0.00920863
RAB11 family interacting protein 5 (class I)	1434314_s_at	0.00920863
cytochrome P450, family 2, subfamily j, polypeptide 6	1417952_at	0.00925126
Transcribed locus	1436389_at	0.00929344
anti-Mullerian hormone type 2 receptor	1457021_x_at	0.00931892
zinc finger protein 712	1430212_at	0.00931892
zinc finger protein 85, related sequence 1 /// zinc finger protein 273	1455503_at	0.009338
RIKEN cDNA 4732479N06 gene	1433672_at	0.009338
RIKEN cDNA C030009J22 gene	1458386_at	0.0093382
nuclear prelamin A recognition factor	1451678_at	0.0093382
protein kinase, AMP-activated, gamma 2 non-catalytic subunit	1423831_at	0.0093382
sialic acid acetylesterase	1416538_at	0.009348
sterol O-acyltransferase 1	1417695_a_at	0.00937602
secreted acidic cysteine rich glycoprotein	1448392_at	0.00937602
ankyrin 3, epithelial	1452124_at	0.00944296
zinc finger protein 563	1442648_at	0.00944296
transmembrane protein 136	1457701_at	0.00947711
protein kinase, cAMP dependent, catalytic, alpha	1450519_a_at	0.00949586
---	1439500_at	0.0094979
potassium channel tetramerisation domain containing 12b	1442368_at	0.00951311
leprecan-like 1	1436178_at	0.00951684
avian musculoaponeurotic fibrosarcoma (v-maf) AS42 oncogene homolog	1447849_s_at	0.00959696
phosphodiesterase 8B	1437989_at	0.00959696
angiopoietin-like 2	1421002_at	0.00959696
KDEL (Lys-Asp-Glu-Leu) endoplasmic reticulum protein retention receptor 3	1418538_at	0.00959696
RIKEN cDNA 5730446D14 gene	1431398_at	0.00959696
NOD-derived CD11c +ve dendritic cells cDNA, RIKEN full-length enriched library, clone:F630119A15 product:hypothetical protein, full insert sequence	1434451_at	0.00966506
gene trap locus 3	1419462_s_at	0.00966506
cytochrome c oxidase subunit VIb polypeptide 2	1435275_at	0.00969076
interleukin 17D	1435714_x_at	0.00969541
prickle like 1 (Drosophila)	1452249_at	0.009703
Transcribed locus	1445421_at	0.009703
RIKEN cDNA 5430433G21 gene	1436987_at	0.009703
coiled-coil domain containing 126	1434313_at	0.009703
UDP-N-acetyl-alpha-D-galactosamine:polypeptide N-acetylgalactosaminyltransferase 2	1426756_at	0.009703
WD repeat domain, phosphoinositide interacting 1	1424917_a_at	0.009703
LysM, putative peptidoglycan-binding, domain containing 4	1434093_at	0.009703
metastasis suppressor 1	1434036_at	0.0097102
cathepsin F	1451019_at	0.00971398
RIKEN cDNA 2810488G03 gene	1429068_at	0.00973107
similar to ubiquitin-conjugating enzyme E2Q (putative) 2	1460600_at	0.00976014
regulator of G-protein signalling 7 binding protein	1437559_at	0.00976917
Rho GTPase activating protein 21	1428369_s_at	0.00976917
stearoyl-Coenzyme A desaturase 2	1415824_at	0.00977849
immunoglobulin superfamily, member 4A	1417377_at	0.00977849
kinesin light chain 4	1417108_at	0.00977849
zinc finger protein 292	1419574_at	0.00981518
sphingosine-1-phosphate phosphotase 2	1457867_at	0.0098273
solute carrier family 25, member 36	1419657_a_at	0.0098273
apolipoprotein A-I binding protein	1415727_at	0.0098273
vestigial like 4 (Drosophila)	1455992_at	0.0098273
Zinc finger protein 712	1440778_x_at	0.00985193
endothelin 3	1421136_at	0.00989593
RIKEN cDNA 1200009O22 gene	1427643_at	0.00989593
ATPase, Na+/K+ transporting, alpha 2 polypeptide	1443823_s_at	0.00990994
nuclear receptor subfamily 2, group F, member 2	1416158_at	0.00991961
