# Supplementary material for: Nucleotide-binding oligomerization domain containing-like receptor family, caspase recruitment domain (CARD) containing 4 (NLRC4) regulates intrapulmonary replication of aerosolized Legionella pneumophila
Source: BMC Infect Dis. 2013 Aug 10;13:371. doi: 10.1186/1471-2334-13-371 (PMC3751498; doi:10.1186/1471-2334-13-371)
Supplement: Additional file 4: Table S4 — Genes signficantly increased in WT Lp-infected lungs but not significant in Nlrc4−/− mice. [file 1471-2334-13-371-S4.xlsx]

## Sheet: Sheet1
Table S4: Genes signficantly increased in WT Lp-infected lungs but not significant in Nlrc4-/- mice.
Gene Identification	Probe Identifier	pValue (Adjusted)
RIKEN cDNA G530011O06 gene	1440342_at	2.48284e-05
fibroblast growth factor 23	1422176_at	0.000311896
X transporter protein 3 similar 1 gene	1427221_at	0.000481901
immediate early response 5	1417613_at	0.000607882
Chromodomain helicase DNA binding protein 9	1435688_at	0.000685818
hyaluronan synthase1	1420590_at	0.000703904
phosphodiesterase 4B, cAMP specific	1422474_at	0.000835548
Fc receptor, IgA, IgM, high affinity	1425925_at	0.000949681
---	1428891_at	0.00102572
phosphodiesterase 4B, cAMP specific	1422473_at	0.0010653
Similar to phospholipid scramblase 1	1457824_at	0.00133685
potassium channel tetramerisation domain containing 11	1436820_at	0.00138036
pleckstrin homology-like domain, family A, member 1	1418835_at	0.00138036
hyaluronan synthase 2	1449169_at	0.00138036
human immunodeficiency virus type I enhancer binding protein 3	1421150_at	0.00148385
strawberry notch homolog 2 (Drosophila)	1443721_x_at	0.00150324
strawberry notch homolog 2 (Drosophila)	1439349_at	0.0015857
mucolipin 2	1431705_a_at	0.00160715
ceruloplasmin	1441326_at	0.00180654
RIKEN cDNA 1200009I06 gene	1428420_a_at	0.0018363
TAP binding protein-like	1424961_at	0.00205253
RIKEN cDNA B430306N03 gene	1437514_at	0.0021844
SLAM family member 8	1425294_at	0.00218577
growth arrest specific 5	1455904_at	0.00219035
receptor (TNFRSF)-interacting serine-threonine kinase 2	1450173_at	0.00228386
solute carrier family 2 (facilitated glucose transporter), member 1	1426599_a_at	0.00235885
solute carrier family 11 (proton-coupled divalent metal ion transporters), member 2	1452078_a_at	0.00239012
serum amyloid A 1	1419075_s_at	0.00239933
solute carrier family 11 (proton-coupled divalent metal ion transporters), member 2	1417584_at	0.00251214
stratifin	1448612_at	0.00253021
TRAF family member-associated Nf-kappa B activator	1441513_at	0.00255129
thioesterase superfamily member 5	1453801_at	0.00258405
adenosine A2b receptor	1450214_at	0.0025889
CD53 antigen	1459744_at	0.0025889
growth arrest specific 5	1424843_a_at	0.0025889
Ribosomal protein S17	1438501_at	0.00259541
RIKEN cDNA 1110007M04 gene	1427997_at	0.00259885
methyl-CpG binding domain protein 1	1417968_a_at	0.00264902
brix domain containing 2	1423841_at	0.00267384
small nucleolar RNA, H/ACA box 65	1435655_at	0.00269867
immediate early response 5	1417612_at	0.00271321
CDC42 effector protein (Rho GTPase binding) 2	1428750_at	0.00285469
interleukin 10 receptor, beta	1419455_at	0.00285566
CD209e antigen	1420582_at	0.00286946
nuclear factor, interleukin 3, regulated	1418932_at	0.002901
growth differentiation factor 15	1418949_at	0.00291337
zinc finger, MYND-type containing 15	1438498_at	0.0029897
MAS-related GPR, member A2 /// similar to MAS-related GPR, member A2	1451858_at	0.00300606
neutrophil cytosolic factor 1	1425609_at	0.00305703
eukaryotic translation initiation factor 5	1454663_at	0.00308131
chaperonin subunit 3 (gamma)	1448178_a_at	0.00308911
ubiquitin-conjugating enzyme E2F (putative)	1450275_x_at	0.00319451
growth arrest specific 5	1436222_at	0.00321499
ubiquitin-conjugating enzyme E2F (putative)	1429568_x_at	0.00330711
chaperonin subunit 4 (delta)	1415868_at	0.00332555
nuclear receptor coactivator 7	1454809_at	0.0033391
zinc finger protein 598	1460691_at	0.00338646
solute carrier family 20, member 1	1448568_a_at	0.00341925
prostaglandin E synthase	1449449_at	0.0034526
DNA segment, Chr 16, ERATO Doi 472, expressed	1424724_a_at	0.00347331
vascular cell adhesion molecule 1	1415989_at	0.00356566
solute carrier family 7 (cationic amino acid transporter, y+ system), member 11	1420413_at	0.00357287
vascular cell adhesion molecule 1	1448162_at	0.00358429
deiodinase, iodothyronine, type II	1418937_at	0.00359049
ATPase family, AAA domain containing 3A	1437343_x_at	0.00359699
Ras association (RalGDS/AF-6) domain family 1	1441737_s_at	0.00362119
antizyme inhibitor 1	1422702_at	0.00364711
fibroblast growth factor 2	1449826_a_at	0.00367326
RIKEN cDNA 1700066B19 gene	1430488_at	0.00369006
cyclin L1	1423622_a_at	0.00374128
ras homolog gene family, member U	1449028_at	0.00374128
chaperonin subunit 3 (gamma)	1449645_s_at	0.00375877
three prime repair exonuclease 1	1450672_a_at	0.00380294
jumonji domain containing 3	1442643_at	0.00380875
ribosomal protein L3 /// similar to 60S ribosomal protein L3 (J1 protein) /// similar to 60S ribosomal protein L3 (L4) /// predicted gene, EG545864 /// similar to 60S ribosomal protein L3 (L4) /// predicted gene, EG668219 /// similar to 60S ribosomal protein L3 (J1 protein) /// similar to 60S ribosomal protein L3 (J1 protein)	1438527_at	0.0038976
ZW10 interactor	1427539_a_at	0.00398112
cAMP responsive element binding protein 3-like 1	1419295_at	0.00398781
GLI pathogenesis-related 2	1428492_at	0.00402085
---	1441272_at	0.00403544
filamin, beta	1442107_at	0.00404464
solute carrier family 2 (facilitated glucose transporter), member 1	1426600_at	0.00407623
CDC42 effector protein (Rho GTPase binding) 2	1445870_at	0.00411301
macrophage activation 2 like	1447927_at	0.00411567
mitogen-activated protein kinase kinase kinase 14	1434364_at	0.0041805
macrophage activation 2 like /// similar to macrophage activation 2 like /// similar to macrophage activation 2 like	1438676_at	0.00418375
chemokine (C-X-C motif) ligand 9	1418652_at	0.00425873
transglutaminase 2, C polypeptide	1437277_x_at	0.00428608
selectin, platelet	1449906_at	0.00431064
vascular cell adhesion molecule 1	1451314_a_at	0.00434234
glucosaminyl (N-acetyl) transferase 2, I-branching enzyme	1430826_s_at	0.00434447
nucleolar protein 1	1424019_at	0.00437532
Cathepsin B	1444987_at	0.00438289
mitochondrial ribosomal protein L38	1447961_s_at	0.0044131
protein tyrosine phosphatase-like (proline instead of catalytic arginine), member b	1449342_at	0.00447252
cAMP responsive element modulator	1449037_at	0.00452257
Tnf receptor-associated factor 2	1451233_at	0.00462535
RIKEN cDNA 5730408K05 gene	1429207_at	0.00467372
Ets variant gene 3	1456358_at	0.00468891
RNA binding motif protein 13	1426426_at	0.00470101
proteaseome (prosome, macropain) 28 subunit, 3	1418079_at	0.00470101
schlafen 4	1427102_at	0.00470101
interferon (alpha and beta) receptor 2	1427691_a_at	0.00470822
bradykinin receptor, beta 2	1442187_at	0.00475283
RIKEN cDNA C330006P03 gene	1436387_at	0.00477642
pentraxin related gene	1418666_at	0.00483571
cAMP responsive element modulator	1418322_at	0.00484363
Ras association (RalGDS/AF-6) domain family 1	1448855_at	0.00485908
strawberry notch homolog 2 (Drosophila)	1458308_at	0.00486217
prostaglandin-endoperoxide synthase 2	1417262_at	0.00494778
nucleoporin 62	1447905_x_at	0.00498405
tubulin, alpha 4	1417373_a_at	0.00499935
Z-DNA binding protein 1	1429947_a_at	0.0050491
interferon gamma inducible protein 47	1417292_at	0.00509705
G protein-coupled receptor 37-like 1	1424146_at	0.00510955
hyaluronan synthase 2	1418678_at	0.00517034
integrin alpha 7	1418393_a_at	0.00519486
receptor (TNFRSF)-interacting serine-threonine kinase 2	1421236_at	0.00520088
RIKEN cDNA 2700038G22 gene	1453745_at	0.00523117
inhibin beta-A	1422053_at	0.00526786
cytochrome P450, family 1, subfamily b, polypeptide 1	1416613_at	0.00533029
tribbles homolog 1 (Drosophila)	1424880_at	0.00533029
RIKEN cDNA 9030625A04 gene	1455263_at	0.00538182
timeless homolog (Drosophila)	1417586_at	0.00542917
fibrillarin	1416685_s_at	0.00543639
cyclin M2	1451007_at	0.0054383
RIKEN cDNA 9130211I03 gene	1453076_at	0.0054393
transglutaminase 2, C polypeptide	1433428_x_at	0.00544352
component of Sp100-rs /// predicted gene, EG665338	1435792_at	0.00544352
histocompatibility 2, D region locus 1	1426324_at	0.00544352
indoleamine-pyrrole 2,3 dioxygenase	1420437_at	0.00552398
interleukin 1 family, member 9	1425958_at	0.00555899
heat shock 70kD protein 5 (glucose-regulated protein)	1427464_s_at	0.00563492
selectin, platelet	1440173_x_at	0.00564751
glycine/arginine rich protein 1	1429843_at	0.00566585
RIKEN cDNA 1110007M04 gene	1435333_at	0.00566678
transcription factor E3	1434318_a_at	0.00572505
splicing factor, arginine/serine-rich 6	1448454_at	0.00572505
transmembrane channel-like gene family 5	1452934_at	0.00581089
myc induced nuclear antigen	1431939_a_at	0.0058273
Pleiomorphic adenoma gene-like 2	1442235_at	0.00584549
RIKEN cDNA A730049H05 gene	1430352_at	0.00588757
ELOVL family member 7, elongation of long chain fatty acids (yeast)	1424097_at	0.0059244
UDP-N-acetylglucosamine pyrophosphorylase 1 /// similar to UDP-N-acetylhexosamine pyrophosphorylase	1416743_at	0.00599005
solute carrier family 2 (facilitated glucose transporter), member 1	1434773_a_at	0.00599514
early growth response 3	1436329_at	0.00599514
synaptosomal-associated protein 23	1420896_at	0.00604351
small proline-rich protein 1A	1449133_at	0.00608219
chaperonin subunit 3 (gamma)	1459987_s_at	0.00612771
peter pan homolog (Drosophila)	1423703_at	0.00617273
hyaluronan synthase 3	1420589_at	0.00617385
paired immunoglobin-like type 2 receptor beta 1	1422041_at	0.006245
transmembrane protein 49	1423722_at	0.00635828
DNA segment, Chr 13, Wayne State University 177, expressed	1424620_at	0.00639833
Ngfi-A binding protein 1	1448781_at	0.00646715
transglutaminase 2, C polypeptide	1455900_x_at	0.00646715
guanine deaminase	1435748_at	0.00646715
nucleolar and coiled-body phosphoprotein 1	1428870_at	0.00654609
cathepsin C	1416382_at	0.00657572
rhomboid 5 homolog 2 (Drosophila)	1434774_at	0.00657572
thioredoxin reductase 1	1424486_a_at	0.00657572
gap junction membrane channel protein beta 2	1423271_at	0.00658695
basic leucine zipper and W2 domains 1	1450846_at	0.00664779
membrane-associated ring finger (C3HC4) 5	1428843_at	0.0066571
ribosomal RNA processing 12 homolog (S. cerevisiae)	1434239_at	0.00665888
RIKEN cDNA 9130213B05 gene	1424214_at	0.00668901
bystin-like	1450742_at	0.00675124
RIKEN cDNA 2810430M08 gene	1417096_at	0.00676966
glutamate-rich WD repeat containing 1	1452171_at	0.00682094
lung-inducible neuralized-related C3HC4 RING domain protein	1444003_at	0.00682172
secretory leukocyte peptidase inhibitor	1448377_at	0.00685718
glutamate-rich WD repeat containing 1	1436887_x_at	0.00694925
GRAM domain containing 1A	1416708_a_at	0.00694925
GRAM domain containing 3	1428736_at	0.00695462
hypothetical gene supported by AK082906	1443136_at	0.00695462
coiled-coil domain containing 11	1453868_at	0.00700701
Josephin domain containing 3	1452987_at	0.00702453
GLI pathogenesis-related 1 (glioma)	1424927_at	0.00705348
CUB domain containing protein 1	1427095_at	0.00707018
interferon regulatory factor 5	1460231_at	0.00707018
density-regulated protein	1420368_at	0.00707076
serine/threonine kinase 40	1429650_at	0.00713111
poly (ADP-ribose) polymerase family, member 14	1451564_at	0.0071481
X-box binding protein 1	1420886_a_at	0.00721797
small nucleolar RNA, C/D box 22	1437658_a_at	0.0073195
Hypoxia inducible factor 1, alpha subunit	1457231_at	0.0073195
SEC23B (S. cerevisiae)	1416059_at	0.00732237
RIKEN cDNA 2310014H01 gene	1431299_a_at	0.00732237
uridine phosphorylase 1	1448562_at	0.00732237
---	1421734_at	0.00732768
---	1444021_at	0.00739026
acyl-CoA synthetase long-chain family member 4	1451828_a_at	0.00743674
early growth response 1	1417065_at	0.00744888
ATP-binding cassette, sub-family E (OABP), member 1	1416015_s_at	0.00746602
mitochondrial carrier triple repeat 1	1454712_at	0.00746602
interleukin 6 signal transducer	1460295_s_at	0.00746602
MAD homolog 3 (Drosophila)	1450472_s_at	0.00746602
RIKEN cDNA A630077B13 gene	1436576_at	0.00746602
RIKEN cDNA 9030425E11 gene	1448250_at	0.00746987
cysteine-rich with EGF-like domains 2	1452754_at	0.00757265
midline 1	1438239_at	0.00757265
expressed sequence BB114266	1440890_a_at	0.00758394
chemokine (C-X-C motif) ligand 13	1448859_at	0.00760487
mal, T-cell differentiation protein-like	1435693_at	0.00762773
transmembrane protein 176A	1425603_at	0.00762773
---	1438796_at	0.00762773
ribosomal L1 domain containing 1	1456383_at	0.0076449
six transmembrane epithelial antigen of prostate 2	1444290_at	0.00767025
RIKEN cDNA 2310008M10 gene	1429898_at	0.00776495
ATPase family, AAA domain containing 3A	1456541_x_at	0.00778028
G patch domain containing 4	1419205_x_at	0.00779067
synaptopodin 2-like	1447657_s_at	0.00789528
karyopherin (importin) alpha 1	1449503_at	0.00793155
integrator complex subunit 2	1436247_at	0.00795487
expressed sequence AI843639	1436614_at	0.00800379
solute carrier family 30 (zinc transporter), member 6	1424241_at	0.00801886
interleukin 12b	1449497_at	0.0080351
elongation factor RNA polymerase II 2	1450744_at	0.00805789
ATPase family, AAA domain containing 3A	1438178_x_at	0.0080955
RIKEN cDNA 9130221J17 gene	1443159_at	0.00813229
general transcription factor IIF, polypeptide 1	1417699_at	0.00814967
translocase of inner mitochondrial membrane 8 homolog a1 (yeast)	1416346_at	0.00814967
RIKEN cDNA C330006D17 gene	1430752_at	0.00814967
progestin and adipoQ receptor family member VIII	1435246_at	0.0081554
solute carrier family 16 (monocarboxylic acid transporters), member 10	1436368_at	0.0082154
WD repeat domain 12	1448646_at	0.00823535
Tnf receptor-associated factor 3	1418587_at	0.00826324
pyrophosphatase (inorganic) 1	1416939_at	0.00828892
glucosaminyl (N-acetyl) transferase 2, I-branching enzyme	1453674_at	0.00832464
lactate dehydrogenase A	1419737_a_at	0.00834471
DNA segment, Chr 10, ERATO Doi 438, expressed	1434304_s_at	0.00834842
complement component 3	1423954_at	0.00838361
Transcribed locus	1457952_at	0.00839234
ERGIC and golgi 2	1453796_a_at	0.00839703
RIKEN cDNA F730031O20 gene	1444426_at	0.00843111
macrophage scavenger receptor 1	1425434_a_at	0.00843111
Duffy blood group, chemokine receptor	1432273_a_at	0.00843111
ATPase family, AAA domain containing 3A	1422461_at	0.00846331
ribosomal protein L41 /// RIKEN cDNA 2210411K19 gene	1454639_x_at	0.00858687
B-cell CLL/lymphoma 6, member B	1418421_at	0.00868244
phosphogluconate dehydrogenase	1438627_x_at	0.00868582
RIKEN cDNA 2310042G06 gene	1448543_at	0.00872116
pleckstrin homology domain containing, family Q member 1	1427103_at	0.00872116
ribosomal protein S24	1455195_at	0.00872116
serum amyloid A 2	1449326_x_at	0.00872116
protein phosphatase 1, regulatory (inhibitor) subunit 11	1417060_at	0.00872966
RAB geranylgeranyl transferase, b subunit	1419553_a_at	0.00878451
UDP-glucose ceramide glucosyltransferase	1421268_at	0.00878787
membrane-associated ring finger (C3HC4) 5	1452925_a_at	0.00886381
tubulin, alpha 4	1417374_at	0.00888346
DNA segment, Chr 10, ERATO Doi 438, expressed	1460563_at	0.00891737
Predicted gene, EG240327	1439831_at	0.00893126
NudC domain containing 1	1433547_s_at	0.0089349
neutrophil cytosolic factor 1	1456772_at	0.0089349
claudin 7	1448393_at	0.00899738
RIKEN cDNA 4930415O20 gene	1430211_at	0.00899738
retinol dehydrogenase 10 (all-trans)	1426968_a_at	0.00899738
interferon (alpha and beta) receptor 2	1440169_x_at	0.00900802
myo-inositol 1-phosphate synthase A1	1415977_at	0.00903058
glucosamine-phosphate N-acetyltransferase 1	1423158_at	0.00903838
GDP-mannose pyrophosphorylase B	1439030_at	0.00913814
S100 calcium binding protein A10 (calpactin)	1439348_at	0.00914243
RIKEN cDNA 2700023E23 gene	1455878_at	0.00914319
sprouty homolog 4 (Drosophila)	1422020_at	0.00914319
filamin, beta	1426750_at	0.00916179
v-rel reticuloendotheliosis viral oncogene homolog A (avian)	1419536_a_at	0.00916179
pinin	1423325_at	0.00919401
protein kinase C, delta	1422847_a_at	0.00920863
phosphogluconate dehydrogenase	1437380_x_at	0.00924877
cyclin-dependent kinase inhibitor 1A (P21)	1424638_at	0.00924877
antizyme inhibitor 1	1430984_at	0.009338
tumor necrosis factor receptor superfamily, member 1a	1417291_at	0.00935917
N-acetylglucosamine-1-phosphate transferase, alpha and beta subunits	1435335_a_at	0.00937602
selenocysteine lyase	1441192_at	0.00937903
nucleoporin 54	1459651_s_at	0.00941614
pogo transposable element with KRAB domain	1447864_s_at	0.00957885
RIKEN cDNA 3300001A09 gene /// predicted gene, EG244911	1453326_at	0.00958041
expressed sequence AI451617	1435665_at	0.00959696
UDP-Gal:betaGlcNAc beta 1,4-galactosyltransferase, polypeptide 5	1433617_s_at	0.00959696
tryptophanyl-tRNA synthetase	1425106_a_at	0.00959696
interleukin 13 receptor, alpha 2	1422177_at	0.00959696
bone marrow stromal cell antigen 1	1449453_at	0.00959696
S100 calcium binding protein A14	1449166_at	0.00965537
syntaxin 6	1450844_at	0.00969541
colony stimulating factor 1 (macrophage)	1425154_a_at	0.0097538
proteoglycan 1, secretory granule	1417426_at	0.009758
---	1444588_at	0.00976917
zinc finger protein 46	1425231_a_at	0.00976917
macrophage receptor with collagenous structure	1458297_s_at	0.00977588
RIKEN cDNA 5730446C15 gene	1433412_at	0.00981343
TAF4B RNA polymerase II, TATA box binding protein (TBP)-associated factor	1431193_at	0.00996977
